# Supplementary material for: The evolving genetic landscape of telomere biology disorder dyskeratosis congenita
Source: EMBO Mol Med. 2024 Aug 28;16(10):16. doi: 10.1038/s44321-024-00118-x (PMC11473520; doi:10.1038/s44321-024-00118-x)
Supplement: Supplementary file 4 — Dataset EV1 [file 44321_2024_118_MOESM4_ESM.xlsx]

## Sheet: Dataset EV1
Dataset EV1: List of Genetic Variants Identified in DC and DCL Patient Cohort
Lab ID	Phenotype	Gene	HGVS coding	HGVS protein	Novel/studies reported	CADD	Telomere length	Method
1	DC	DKC1	c.1205G>A	p.Gly402Glu	Heiss et al, 1998	25.2	v.short	HS
2	DC	DKC1	c.214_215delCTinsTA	p.Leu72Tyr	Heiss et al, 1998	ND	ND	.
4	DC	DKC1	c.1058C>T	p.Ala353Val	Knight et al 1999	20.5	ND	.
5	DC	DKC1	c.1058C>T	p.Ala353Val	Knight et al 1999	20.5	short	HS
6	DC	DKC1	c.1058C>T	p.Ala353Val	Knight et al 1999	20.5	v.short	HS
7	DC	DKC1	c.119C>G	p.Pro40Arg	Heiss et al, 1998	21.7	short	SB
8	DC	DKC1	c.115A>G	p.Lys39Glu	Knight et al, 1999	21.5	ND	.
9	DC	DKC1	c.961C>G	p.Leu321Val	Knight et al, 1999	24.8	ND	.
10	DC	TINF2	c.838A>G	p.Lys280Glu	Savage et al 2008	26.2	ND	.
12	DC	DKC1	c.196A>G	p.Thr66Ala	Knight et al, 1999	23	ND	.
13	DC	DKC1	c.109_111delCTT	p.Leu37del	Heiss et al, 1998	ND	ND	.
14	DC	TINF2	c.892delC	p.Gln298ArgfsTer19	Walne et al 2008	ND	ND	.
15	DC	DKC1	c.1477_1542del	p.493_514del	Vulliamy et al 1999	ND	short	SB
18	DC	TINF2	c.845G>A	p.Arg282His	Savage et al 2008	25.8	ND	.
19	DC	TINF2	c.844C>T	p.Arg282Cys	Walne et al 2008	30	ND	.
20	DC	DKC1	c.1058C>T	p.Ala353Val	Knight et al 1999	20.5	short	SB
21	DC	DKC1	c.1058C>T	p.Ala353Val	Knight et al 1999	20.5	short	HS
22	DC	DKC1	c.1050G>A	p.Met350Ile	Knight et al, 1999	24.8	ND	.
23	DC	TINF2	c.871A>G	p.Arg291Gly	Walne et al 2008	27.8	v.short	T/S
24	DC	TINF2	c.844C>T	p.Arg282Cys	Walne et al 2008	30	ND	.
25	DC	DKC1	c.16+592C>G	p.?	Knight et al, 2001	0.246	ND	.
26	DC	DKC1	c.106T>G	p.Phe36Val	Heiss et al, 1998	22.7	ND	.
27	DC	DKC1	c.1204G>A	p.Gly402Arg	Knight et al, 2001	24.9	v.short	SB
29	DC	POLA1	c.1846A>G	p.Arg616Gly	This study	26.9	v.short	HS
30	DC	DKC1	c.1058C>T	p.Ala353Val	Knight et al 1999	20.5	v.short	SB
31	DC	DKC1	c.1049T>C	p.Met350Thr	Knight et al, 1999	25.8	v.short	T/S
32	DC	USB1	c.531delA	p.His179MetfsTer86 (hom)	Walne et al, 2010	ND	ND	.
33	DC	DKC1	c.194G>C	p.Arg65Thr	Knight et al, 1999	31	normal	SB
35	DC	TERT	c.2599G>T	p.Val867Leu	This study	22.4	v.short	HS
36	DC	TINF2	c.844C>T	p.Arg282Cys	Walne et al 2008	30	ND	.
38	DC	DKC1	c.121G>A	p.Glu41Lys	Knight et al 1999	24.1	ND	.
40	DC	TINF2	c.845G>A	p.Arg282His	Savage et al 2008	25.8	v.short	SB
41	DC	DKC1	c.5C>T	p.Ala2Val	Knight et al 1999	25.8	ND	.
44	DC	DKC1	c.1058C>T	p.Ala353Val	Knight et al 1999	20.5	short	SB
45	DC	TINF2	c.838A>T	p.Lys280Ter	Walne et al 2008	38	v.short	HS
46	DC	DKC1	c.1058C>T	p.Ala353Val	Knight et al 1999	20.5	v.short	HS
48	DC	TINF2	c.851C>A	p.Thr284Lys	Vulliamy et al 2012	24.4	ND	.
50	DC	DKC1	c.85-5C>G	p.?	Knight et al, 1999	0.957	ND	.
51	DC	DKC1	c.1058C>T	p.Ala353Val	Knight et al 1999	20.5	v.short	SB
52	DC	DKC1	c.146C>T	p.Thr49Met	Knight et al, 1999	23.9	ND	.
54	DC	TINF2	c.845G>A	p.Arg282His	Savage et al 2008	25.8	ND	.
55	DC	DKC1	c.1058C>T	p.Ala353Val	Knight et al 1999	20.5	normal	SB
56	DC	DKC1	c.1058C>T	p.Ala353Val	Knight et al 1999	20.5	v.short	SB
57	DC	WRAP53	c.407C>G	p.Pro136Arg (Hom)	This study	8.24	v.short	T/S
59	DC	DKC1	c.1058C>T	p.Ala353Val	Knight et al 1999	20.5	v.short	SB
60	DC	TINF2	c.844C>T	p.Arg282Cys	Walne et al 2008	30	v.short	T/S
61	DC	RTEL1	c.1609dupG/c.394C>T	p.Val537GlyfsTer18/p.Arg132Cys	This study	ND/33	v.short	T/S
62	DC	DKC1	c.1058C>T	p.Ala353Val	Knight et al 1999	20.5	v.short	HS
63	DC	TERC	r.408C>G	NC	Vulliamy et al, 2006	17.06	v.short	HS
64	DC	DKC1	c.361A>G	p.Ser121Gly	Knight et al, 1999	23.4	short	SB
65	DC	DKC1	c.1058C>T	p.Ala353Val	Knight et al 1999	20.5	v.short	HS
66	DC	DKC1	c.1058C>T	p.Ala353Val	Knight et al 1999	20.5	short	HS
69	DC	TINF2	c.865_866delinsAG	p.Pro289Ser	Walne et al 2008	24.8	short	SB
70	DC	USB1	c.179delC	p.Pro60LeufsTer54 (Hom)	Walne et al, 2010	ND	ND	.
71	DC	DKC1	c.1049T>C	p.Met350Thr	Knight et al, 1999	25.8	normal	T/S
75	DC	DKC1	c.1151C>T	p.Pro384Leu	Knight et al, 2001	26.1	v.short	SB
79	DC	TERT	c.3230C>T/c.3379T>C	p.Ala1077Val/p.Phe1127Leu	This study/LOVD3	24.2/24.1	v.short	HS
81	DC	TYMS	c.556+1G>A	p.?	Tummala et al, 2022	25.9	normal	T/S
82	DC	TERC	r.107-8 GT>AG	NC	Vulliamy et al 2001	ND	normal	T/S
83	DC	TERC	r.del 1-316	NC	Vulliamy et al, 2004	ND	v.short	SB
85	DC	TINF2	c.845G>A	p.Arg282His	Savage et al 2008	25.8	ND	.
89	DC	TINF2	c.850A>G	p.Thr284Ala	Walne et al 2008	25.6	ND	.
90	DC	TINF2	c.845G>A	p.Arg282His	Savage et al 2008	25.8	ND	.
91	DC	DKC1	c.472C>T	p.Arg158Trp	Knight et al, 2001	26.1	v.short	HS
92	DC	TERT	c.1141C>G	p.Arg381Gly	Collopy et al, 2015	22.1	v.short	SB
93	DC	RTEL1	c.2964T>G	p.Phe988Leu (Hom)	Walne et al 2013	16.44	short	T/S
94	DC	TINF2	c.871A>G	p.Arg291Gly	Walne et al 2008	27.8	ND	.
95	DC	TINF2	c.845G>A	p.Arg282His	Savage et al 2008	25.8	normal	SB
96	DC	NHP2	c.415T>C	p.Tyr139His (Hom)	Vulliamy et al, 2008	25	v.short	SB
100	DC	DKC1	c.1058C>T	p.Ala353Val	Knight et al 1999	20.5	short	SB
101	DC	TERC	r.del 378-3'	NC	Vulliamy et al, 2001	ND	ND	.
103	DC	RTEL1	c.1548G>T/c.2992C>T	p.Met516Ile/p.Arg998Ter	Walne et al 2013	/37	v.short	SB
105	DC	TERT	c.1142G>C	p.Arg381Pro	Vulliamy et al 2011	22.1	v.short	SB
106	DC	USB1	c.450-2A>G	p.?	Walne et al, 2010	34	ND	.
107	DC	USB1	c.531delA	p.His179MetfsTer86 (hom)	Walne et al, 2010	25.7	normal	T/S
108	DC	DKC1	c.200C>T	p.Thr67Ile	Vulliamy et al, 2006	23	normal	SB
114	DC	TERT	c.2110C>T	p.Pro704Ser	Du et al 2008	18.3	v.short	SB
115	DC	DKC1	c.1058C>T	p.Ala353Val	Knight et al 1999	20.5	ND	.
116	DC	NPM1	c.538_540del	Asp180del	This study	ND	v.short	.
117	DC	DKC1	c.146C>T	p.Thr49Met	Knight et al, 1999	23.9	v.short	T/S
120	DC	WRAP53	?/c.1192C>T	p.Phe164Leu/p.Arg398Trp	Zhong et al 2011	25.4/30	v.short	.
122	DC	TERT	c.2072G>A/c.3169G>A	p.Arg691His/p.Gly1057Arg	ClinVar/This study	21.6/18.04	ND	.
123	DC	DKC1	c.113T>C	p.Ile38Thr	Cossu et al, 2002	25.7	v.short	T/S
125	DC	DKC1	c.1223C>T	p.Thr408Ile	Vulliamy et al, 2006	22.7	v.short	SB
126	DC	TINF2	c.847C>T	p.Pro283Ser	Walne et al 2008	26.2	v.short	SB
129	DC	RTEL1	c.2288G>T/c.3791G>A	p.Gly763Val/p.Arg1264His	Walne et al 2013	24.9/ND	v.short	SB
130	DC	TINF2	c.845G>A	p.Arg282His	Savage et al 2008	25.8	v.short	T/S
133	DC	TINF2	c.867_868insC	p.Phe290LeufsTer2	Walne et al 2008	ND	v.short	SB
136	DC	CTC1	c.721C>T/c.29236A>G	p.Gln241Ter/p.Arg975Gly	Anderson et al, 2012	23.5	v.short	T/S
139	DC	TINF2	c.844C>T	p.Arg282Cys	Walne et al 2008	30	normal	T/S
140	DC	DKC1	c.1058C>T	p.Ala353Val	Knight et al 1999	20.5	v.short	T/S
141	DC	DKC1	c.1058C>T	p.Ala353Val	Knight et al 1999	20.5	v.short	SB
142	DC	DKC1	c.1058C>T	p.Ala353Val	Knight et al 1999	20.5	normal	SB
145	DC	TERT	c.58G>T	p.Glu20Ter	This study	35	short	T/S
146	DC	TERT	c.1072C>T	p.Arg358Trp (hom)	Gutierrez-Rodrigues et al 2019	19.69	normal	SB
147	DC	TERC	r.96-97 del CT	NC	Vulliamy et al, 2004	ND	v.short	SB
148	DC	NOP10	c.100C>T	p.Arg34Trp (Hom)	Walne et al 2007	25	short	SB
150	DC	TYMS	c.480A>T	p.Gln160His	Tummala et al, 2022	24.7	normal	T/S
152	DC	DKC1	c.146C>T	p.Thr49Met	Knight et al, 1999	23.9	v.short	SB
154	DC	DKC1	c.1058C>T	p.Ala353Val	Knight et al 1999	20.5	v.short	SB
155	DC	DKC1	c.1058C>T	p.Ala353Val	Knight et al 1999	20.5	v.short	SB
159	DC	DKC1	c.941A>C	p.Lys314Thr	This study	28.8	normal	T/S
160	DC	DKC1	c.29C>T	p.Pro10Leu	Vulliamy et al, 2006	20.5	short	SB
163	DC	DKC1	c.941A>G	p.Lys314Arg	Vulliamy et al, 2006	28.4	v.short	SB
166	DC	ZCCHC8	c.508G>A	p.Gly170Arg	This study	28.3	short	T/S
167	DC	DKC1	c.1058C>T	p.Ala353Val	Knight et al 1999	20.5	v.short	SB
169	DC	TERT	c.1072C>T	p.Arg358Trp (Hom)	This study	19.69	v.short	T/S
172	DC	TERC	r.72 C>G	NC	Vulliamy et al, 2002	13.46	ND	.
174	DC	TERC	r.110_113delGACT	NC	Vulliamy et al, 2002	ND	v.short	SB
177	DC	NHP2	c.376G>G/c.460T>A	p.Val126Met/p.Ter144Arg	Vulliamy et al, 2008	24.5	v.short	SB
179	DC	RTEL1	c.3028C>T/c.3791G>A	p.Arg1010Ter/p.Arg1264His	Ballew et al 2013	35/ND	ND	.
180	DC	DKC1	c.1058C>T	p.Ala353Val	Knight et al 1999	20.5	short	SB
181	DC	TINF2	c.844C>T	p.Arg282Cys	Walne et al 2008	30	normal	SB
182	DC	DKC1	c.1058C>T	p.Ala353Val	Knight et al 1999	20.5	short	SB
187	DC	DKC1	c.204C>A	p.His68Gln	Vulliamy et al, 2006	22.9	short	SB
188	DC	DKC1	c.1058C>T	p.Ala353Val	Knight et al 1999	20.5	v.short	SB
189	DC	TINF2	c.844C>T	p.Arg282Cys	Walne et al 2008	30	v.short	SB
190	DC	DKC1	c.1075G>A	p.Asp359Asn	Vulliamy et al 2006	27	normal	SB
191	DC	DKC1	c.1058C>T	p.Ala353Val	Knight et al 1999	20.5	v.short	SB
192	DC	DKC1	c.1477-2A>G	p.?	Vulliamy et al, 2006	24.3	v.short	SB
193	DC	DKC1	c.1058C>T	p.Ala353Val	Knight et al 1999	20.5	v.short	SB
195	DC	TINF2	c.844C>T	p.Arg282Cys	Walne et al 2008	30	ND	.
196	DC	TYMS	c.534_535insTG	p.Met179Ter	Tummala et al, 2022	33	short	FF
199	DC	TERC	c.143G>A	NC	Vulliamy et al, 2004	18.4	v.short	SB
200	DC	PARN	c.918+1G>T	p.281_306del	Tummala et al, 2015	33	normal	SB
201	DC	PARN	c.204G>T	p.Gln68His (Hom)	This study	24.1	normal	T/S
203	DC	WRAP53	c.463C>T/c.1034A>G	p.Arg155Ter/p.Tyr345Cys	Ehlert et al, 2015/2014	28.4	v.short	T/S
204	DC	DKC1	c.941A>G	p.Lys314Arg	Vulliamy et al, 2006	28.4	ND	.
205	DC	TERT	c.2431C>T	p.Arg811Cys (Hom)	Marrone et al, 2007	22.5	v.short	HS
206	DC	TINF2	c.860T>C	p.Leu287Pro	Walne et al 2008	27.2	v.short	SB
207	DC	TERC	r.79 delC	NC	Vulliamy et al, 2006	ND	v.short	T/S
208	DC	DKC1	12kb duplication	p.?	This study	ND	ND	.
209	DC	TERC	r.54_57delAACT	NC	Vulliamy et al 2006	ND	v.short	SB
210	DC	DKC1	c.113T>C	p.Ile38Thr	Cossu et al, 2002	25.7	v.short	HS
211	DC	TINF2	c.847C>G	p.Pro283Ala	Walne et al 2008	25.4	ND	.
213	DC	DKC1	c.203A>G	p.His68Arg	Carrillo et al, 2012	24.8	v.short	T/S
214	DC	TINF2	c.817delG	p.Ala273ProfsTer44	This study	ND	v.short	T/S
215	DC	USB1	c.531delA	p.His179MetfsTer86 (hom)	Walne et al, 2010	25.7	normal	T/S
216	DC	DKC1	c.1058C>T	p.Ala353Val	Knight et al 1999	20.5	v.short	SB
217	DC	DKC1	c.1258_1259AG>TA	p.Ser420Tyr	Vulliamy et al, 2006	ND	v.short	SB
220	DC	TINF2	c.845G>A	p.Arg282His	Savage et al 2008	25.8	v.short	.
221	DC	DKC1	c.146C>T	p.Thr49Met	Knight et al, 1999	23.9	v.short	.
222	DC	DKC1	c.1058C>T	p.Ala353Val	Knight et al 1999	20.5	v.short	SB
224	DC	USB1	c.258T>A	p.Tyr86Ter (Hom)	Walne et al, 2010	33	ND	.
225	DC	DKC1	c.1058C>T	p.Ala353Val	Knight et al 1999	20.5	v.short	HS
226	DC	DKC1	c.5C>T	p.Ala2Val	Knight et al 1999	25.8	v.short	SB
227	DC	TERT	c.2162C>G	p.Pro721Arg	Vulliamy et al, 2006	26.2	normal	SB
228	DC	USB1	c.531delA	p.His179MetfsTer86 (hom)	Walne et al, 2010	25.7	ND	.
229	DC	TERT	c.1234C>T	p.His412Tyr	Alder et al, 2008	23.9	ND	.
230	DC	TERC	r.48 A>G	NC	Vulliamy et al 2006	20.3	v.short	SB
231	DC	DKC1	c.472C>T	p.Arg158Trp	Knight et al, 2001	26.1	short	T/S
234	DC	TERT	c.2701C>T	p.Arg901Trp (Hom)	Marrone et al, 2007	23.2	v.short	SB
236	DC	POT1	c.1294C>T	p.Arg432Ter (het)	This study	38	normal	T/S
237	DC	RTEL1	c.120+2T>C/c.2941C>T	p.?/p.Arg981Trp	Walne et al, 2013	ND/33	ND	.
239	DC	RTEL1	c.1346T>C/c.3028C>T	p.Ile449Thr/p.Arg1010Ter	This study/Walne et al 2013	/34	ND	.
242	DC	TERC	r.110_113delGACT	NC	Vulliamy et al, 2002	ND	v.short	T/S
243	DC	TERC	r.53_87del	NC	Marrone et al, 2007	ND	v.short	T/S
244	DC	TERC	c.178 G>A	NC	Marrone et al, 2007	21.1	v.short	T/S
247	DC	TERT	c.3082A>C	p.Asn1028His	Vulliamy et al 2011	23.2	v.short	T/S
248	DC	DKC1	c.202C>T	p.His68Tyr	Vulliamy et al, 2011	23.8	ND	.
249	DC	DKC1	c.109_111delCTT	p.Leu37del	Heiss et al, 1998	ND	short	SB
250	DC	TINF2	c.845G>A	p.Arg282His	Savage et al 2008	25.8	v.short	SB
251	DC	TERT	c.2152G>A	p.Asp718Asn	Vulliamy et al 2011	23.9	v.short	T/S
253	DC	TINF2	c.845G>A	p.Arg282His	Savage et al 2008	25.8	v.short	T/S
254	DC	TINF2	c.845G>A	p.Arg282His	Savage et al 2008	25.8	ND	.
257	DC	DKC1	c.1058C>T	p.Ala353Val	Knight et al 1999	20.5	ND	.
258	DC	TINF2	c.845G>A	p.Arg282His	Savage et al 2008	25.8	ND	.
261	DC	TERC+TERT	r.205C>T, c.3150G>C	NC/ p.Lys1050Asn	Collopy et al, 2015	18.7/22.1	v.short	T/S
264	DC	DKC1	c.227C>T	p.Ser76Leu	Vulliamy et al, 2011	21.8	short	SB
265	DC	TINF2	c.845G>A	p.Arg282His	Savage et al 2008	25.8	v.short	SB
266	DC	DKC1	c.1058C>T	p.Ala353Val	Knight et al 1999	20.5	ND	.
269	DC	TINF2	c.845G>A	p.Arg282His	Savage et al 2008	25.8	ND	.
271	DC	ZCCHC8	c.658G>C/c.508G>A	p.Val220Leu/p.Gly170Arg	This study	24.3/28.3	v.short	T/S
272	DC	DKC1	c.109_111delCTT	p.Leu37del	Heiss et al, 1998	ND	ND	.
273	DC	TINF2	c.849_850insC	p.Thr284HisfsTer8	Walne et al 2008	ND	v.short	SB
274	DC	DKC1	c.1223C>T	p.Thr408Ile	Vulliamy et al, 2006	22.7	ND	.
276	DC	TINF2	c.848C>A	p.Pro283His	Walne et al 2008	26.2	v.short	SB
277	DC	RTEL1	c.1934C>T/c.3028C>T	p.Ala645Val/p.Arg1010Ter	Walne et al, 2013/ Ballew et al 2013	28.9/35	ND	.
279	DC	USB1	c.531delA	p.His179MetfsTer86 (hom)	Walne et al, 2010	25.7	normal	T/S
281	DC	DKC1	c.1058C>T	p.Ala353Val	Knight et al 1999	20.5	v.short	HS
282	DC	TINF2	c.838A>T	p.Lys280Ter	Walne et al 2008	38	v.short	SB
283	DC	TINF2	c.845G>A	p.Arg282His	Savage et al 2008	25.8	ND	.
284	DC	TERT	c.1892G>A	p. Arg631Gln	Diaz de Leon et al, 2010	25.1	v.short	SB
285	DC	DKC1	c.91C>A	p.Gln31Lys	Kanegane et al, 2005	21.5	ND	.
287	DC	DKC1	c.85-5C>G	p.?	Knight et al, 1999	0.957	v.short	SB
288	DC	DKC1	c.1205G>A	p.Gly402Glu	Heiss et al, 1998	25.2	short	SB
289	DC	DKC1	c.1133G>A	p.Arg378Gln	Vulliamy et al 2011	31	normal	SB
290	DC	DKC1	c.915+10G>A	p.?	Schratz et al, 2021	23.2	normal	T/S
293	DC	CTC1	c.833G>T/c.740T>C	p.Gly278Val/p.Leu247Pro	Walne et al, 2013	22.1/21.8	short	T/S
294	DC	DKC1	c.146C>T	Thr49Met	Knight et al, 1999	23.9	v.short	T/S
295	DC	TYMS	c.811C>T	p.Arg271Ter	Tummala et al, 2022	37	short	T/S
297	DC	DKC1	c.1058C>T	p.Ala353Val	Knight et al 1999	20.5	ND	.
298	DC	DKC1	c.361A>G	p.Ser121Gly	Knight et al, 1999	23.4	ND	.
301	DC	TERC	r.242C>T	NC	Vulliamy et al, 2011	13.99	short	T/S
302	DC	RTEL1	c.2201T>G/c.2761G>A	p.Leu734Arg/p.Lys921Glu	Walne et al 2013	27.3/21.3	ND	.
303	DC	RTEL1	c.1263+3A>G/c.2941C>T	p.?/p.Arg981Trp	Walne et al, 2013	/33	v.short	T/S
311	DC	GRHL2	c.1445T>A	p.Ile482Lys	Walne et al 2016	25.6	short	T/S
314	DC	TERT	c.2915G>A/c.3187G>A	p.Arg972His/p.Gly1063Ser	Vulliamy et al 2011/ Diaz de Leon, 2010	17.51/22.4	ND	.
315	DC	DKC1	c.1058C>T	p.Ala353Val	Knight et al 1999	20.5	ND	.
316	DC	TINF2	c.845G>A	p.Arg282His	Savage et al 2008	25.8	ND	.
318	DC	TERC	r.110_113delGACT	NC	Vulliamy et al, 2002	ND	ND	.
319	DC	DKC1	c.1058C>T	p.Ala353Val	Knight et al 1999	20.5	v.short	HS
320	DC	DKC1	c.114C>G	p.Ile38Met	Vulliamy et al, 2011	23.4	normal	T/S
322	DC	TINF2	c.845G>A	p.Arg282His	Savage et al 2008	25.8	short	SB
323	DC	TYMS	c.486_487delAA	p.Arg163SerfsTer3	Tummala et al, 2022	33	short	SB
325	DC	TINF2	c.805C>T	p.Gln269Ter	Vulliamy et al 2012	35	v.short	SB
331	DC	TERC	r.54_57delAACT	NC	Vulliamy et al 2006	ND	ND	.
333	DC	RTEL1	c.823G>A/c.2941C>T	p.Glu275Lys/p.Arg981Trp	Walne et al 2013	/33	ND	.
334	DC	TINF2	c.845G>A	p.Arg282His	Savage et al 2008	25.8	v.short	HS
335	DC	TERC	r.95_96delGC	NC	Vulliamy et al, 2011	ND	v.short	T/S
336	DC	TERT	c.2227C>T	p.Arg743Trp (Hom)	Silhan et al 2014	21.3	v.short	T/S
337	DC	TINF2	c.857delTinsGC	p.Met286SerfsTer5	Vulliamy et al 2012	ND	v.short	T/S
339	DC	DCLRE1B	c.425T>C	Leu142Ser (Hom)	This study	25.7	normal	T/S
342	DC	CTC1	c.724_727delAAAG/c.2954_2956delGTT	p.Lys242LeufsTer41/p.Cys985del	Anderson et al, 2012	ND/21.7	v.short	T/S
343	DC	TINF2	c.844C>T	p.Arg282Cys	Walne et al 2008	30	v.short	HS
344	DC	RTEL1	c.1351A>G/c.1476G>T	p.Met516Ile/p.Lys475Glu	Walne et al 2013/This study	24.7/23.8	v.short	T/S
345	DC	TINF2	c.845G>A	p.Arg282His	Savage et al 2008	25.8	v.short	HS
348	DC	TINF2	c.845G>A	p.Arg282His	Savage et al 2008	25.8	ND	.
350	DC	DKC1	c.113T>C	p.Ile38Thr	Cossu et al, 2002	25.7	v.short	T/S
352	DC	TYMS	c.G259A	p.Glu87Lys	Tummala et al, 2022	34	v.short	FF
353	DC	TINF2	c.845G>A	p.Arg282His	Savage et al 2008	25.8	ND	.
355	DC	DKC1	c.1058C>T	p.Ala353Val	Knight et al 1999	20.5	ND	.
362	DC	DKC1	c.230A>G	p.Asn77Ser	This study	21.7	short	HS
365	DC	TINF2	c.815G>A	p.Trp272Ter	This study	36	v.short	HS
372	DC	DKC1	c.85-15T>C	p.?	This study	14.72	normal	T/S
373	DC	PARN	c.659+4_7delAGTA/c.863dupA	p.208_220del/p.Asn288LysfsTer23	Tummala et al, 2015	ND	ND	.
376	DC	TERC	r.448A>G	NC	Collopy et al, 2015	18.26	v.short	T/S
377	DC	DKC1	c.1058C>T	p.Ala353Val	Knight et al 1999	20.5	short	T/S
378	DC	TINF2	c.850A>C	p.Thr284Pro	This study	26.3	ND	.
379	DC	RTEL1	c.2785_2787delCAG/c.2992C>T	p.Gln929del/p.Arg998Ter	Cardoso et al, 2017/Walne et al 2013	12.9/37	v.short	T/S
380	DC	PARN	c.1148C>T	p.Ala383Val	Tummala et al, 2015	29.2	v.short	T/S
381	DC	DKC1	c.146C>T	Thr49Met	Knight et al, 1999	23.9	v.short	HS
382	DC	DKC1	c.204C>A	p.His68Gln	Vulliamy et al, 2006	22.9	normal	T/S
383	DC	RPA1	c.718G>A	p.Glu240Lys	Sharma et al 2022	23.1	short	T/S
387	DC	USB1	c.531delA	p.His179MetfsTer86 (hom)	Walne et al, 2010	25.7	normal	T/S
388	DC	DKC1	c.1058C>T	p.Ala353Val	Knight et al 1999	20.5	v.short	T/S
389	DC	DKC1	c.200C>T	p.Thr67Ile	Vulliamy et al, 2006	23	v.short	HS
390	DC	RTEL1	c.2300G>A	p.Arg767Gln (Hom)	Cardoso et al, 2017	27.7	v.short	T/S
391	DC	TERC	r.212C>G	NC	Kirwan et al 2009	19.29	short	T/S
392	DC	TERT	c.329G>C/c.1336_1337insC	p.Gly110Ala/p.Arg446ProfsTer93	Collopy et al, 2015	23.9	v.short	T/S
397	DC	TERT	c.355G>A	p.Val119Met	Collopy et al, 2015	23.6	v.short	HS
398	DC	USB1	c.531delA	p.His179MetfsTer86 (hom)	Walne et al, 2010	25.7	normal	T/S
399	DC	USB1	c.531delA	p.His179MetfsTer86 (hom)	Walne et al, 2010	25.7	normal	T/S
401	DC	TERC	r.202T>G (Hom)	NC	This study	17.74	short	T/S
406	DC	TERT	c.1381G>T	p.Val461Leu (Hom)	ClinVar	24.1	v.short	T/S
407	DC	WRAP53	c.847C>T/c.1192C>T	p.Leu283Phe/p.Arg398Trp	This study/Zhong et al 2011	25.4/30	v.short	T/S
409	DC	USB1	c.531delA	p.His179MetfsTer86 (hom)	Walne et al, 2010	25.7	ND	.
410	DC	TERC	r.323_336delinsAGACCC	NC	This study	ND	short	T/S
411	DC	ZCCHC8	c.337G>A	p.Glu113Lys	This study	25.6	v.short	T/S
412	DC	TERT	c.1396C>T	p.Arg466Trp	This study	23.7	v.short	T/S
413	DC	RTEL1	c.3028C>T	p.Arg1010Ter	Ballew et al 2013	34	v.short	T/S
415	DC	USB1	c.531delA	p.His179MetfsTer86 (hom)	Walne et al, 2010	25.7	ND	.
416	DC	DKC1	c.1058C>T	p.Ala353Val	Knight et al 1999	20.5	ND	.
419	DC	USB1	c.623A>G	p.His208Arg (Hom)	Walne et al, 2016	27.2	normal	T/S
420	DC	USB1	c.673C>T	p.Gln225Ter	Clericuzio et al, 2011	36	normal	T/S
421	DC	CTC1	391_414del/2954_2956delGTT	p.Gly131_Asn138del/p.Cys985del	This study/ Walne et al 2013	ND/21.7	short	T/S
422	DC	DKC1	c.119C>G	p.Pro40Arg	Heiss et al, 1998	21.7	v.short	T/S
424	DC	DKC1	c.121G>A	p.Glu41Lys	Knight et al 1999	24.1	normal	T/S
425	DC	TERT	c.2146G>A	p.Ala716Thr	Parry et al, 2011	23.3	v.short	T/S
426	DC	USB1	c.623A>G	p.His208Arg (Hom)	Walne et al, 2016	27.2	short	T/S
427	DC	DKC1	c.1058C>T	p.Ala353Val	Knight et al 1999	20.5	v.short	T/S
428	DC	CTC1	2954_2956delGTT	p.Cys985del	Walne et al 2013	21.7	normal	T/S
431	DC	TERT	c.1805C>T/c.1386delC	p.Ser602Leu/p.Tyr462Ter	Justet et al, 2021/This study	23.5	v.short	T/S
432	DC	TERC	r.189G>T (Hom)	NC	This study	17.34	v.short	T/S
433	DC	PARN	c.272A>G /chr16:12862008-14710810 del	p.Tyr91Cys	Dodson et al 2019	27.9	v.short	T/S
434	DC	TERT	c.1892G>A	p.Arg631Gln	Diaz de Leon et al, 2010	25.1	short	T/S
436	DC	NOP10	c.151C>T	Arg51Cys (Hom)	This study	27.4	v.short	T/S
437	DC	DKC1	c.1176G>C	p.Met392Ile	This study	24.9	v.short	T/S
439	DC	TERC	r.321C>A (Hom)	NC	This study	20.3	v.short	T/S
441	DC	POT1	c.437C>T	p.Pro146Leu	This study	21.5	short	T/S
444	DC	TERT	c.2594G>A	p.Arg865His	Tsakiri et al, 2007	25.5	v.short	HS
447	DC	USB1	c.531delA	p.His179MetfsTer86 (hom)	Walne et al, 2010	25.7	v.short	T/S
448	DC	POT1	c.728G>A	p.Ser243Asn	This study	19.68	short	T/S
449	DC	RTEL1	c.3572+1G>A (Hom)	p.?	This study	28.8	ND	.
450	DC	TYMS	c.486_487delAA	p.Arg163SerfsTer3	Tummala et al, 2022	33	v.short	FF
452	DC	TINF2	c.805C>T	p.Gln269Ter	Vulliamy et al 2012	35	v.short	T/S
453	DC	TYMS	c.343C>T	p.Arg115Ter	Tummala et al, 2022	43	normal	T/S
454	DC	TINF2	c.844C>T	p.Arg282Cys	Walne et al 2008	30	ND	.
455	DC	RTEL1	c.3028C>T	p.Arg1010Ter	Ballew et al 2013	34	v.short	T/S
457	DC	TERC	r.54A>G	NC	This study	13.55	v.short	T/S
458	DC	TINF2	c.845G>A	p.Arg282His	Savage et al 2008	25.8	ND	.
460	DC	POT1	c.1507T>G/c.1651G>A	p.Cys503Gly/p.Gly551Arg	This study	27.9	normal	T/S
1076	DCL	CTC1	c.724_727delAAAG/c.2959C>T	p.Lys242Leu fsTer41/p.Arg987Trp	Keller et al 2012	26.2/29.1	normal	T/S
1087	DCL	TERT	c.2746C>T	p.Arg979Trp	Savage et al 2006	23.7	normal	SB
1249	DCL	TERT	c.1885 G>A	p.Gly629Arg	Petrovski et al 2017	22.4	ND	.
1357	DCL	TERT	c.1892G>A	p.Arg631Gln	Diaz de Leon et al 2010	19.23	ND	.
1361	DCL	POLA1	c.3437A>G	p.Tyr1146Cys	This study	19.55	ND	.
1426	DCL	TERT	c.2147C>T	p.Ala716Val	Du et al 2009	20.7	normal	T/S
1473	DCL	USB1	c.541C>T	p.Gln181Ter (Hom)	Walne et al 2010	37	normal	T/S
1493	DCL	CTC1	c.1270T>G/c.2959C>T	p.Cys424Gly/p.Arg987Trp	Walne et al 2013	29.1	normal	T/S
1530	DCL	TERC	r.2 G>C	NC	Marone et al 2007	17.46	short	T/S
1611	DCL	TERT	c.166G>C	p.Val56Leu	Vulliamy et al 2011	21.3/22.5	v.short	T/S
1612	DCL	TINF2	c.845G>A	p.Arg282His	Savage et al 2008	25.9	ND	.
1630	DCL	TERC	r.176 A>C	NC	Vulliamy et al 2011	21.4	v.short	SB
1634	DCL	TERC	r.180 C>T	NC	Marone et al 2007	20.6	ND	.
1699	DCL	TERT	c.1743delG/c.1589C>T	p.Trp581Ter/p.Pro530Leu	Collopy et al 2015/Calado et al 2011	22.9	v.short	T/S
1706	DCL	TERT	c.322C>T/ c.3197C>T	p.Arg108Cys/p.Pro1066Leu	Petrovsky et al 2017/This study	23.8	normal	T/S
1725	DCL	TERT	c.2092C>T	p.Arg698Trp	Carrillo et al 2012	24.5	ND	.
1791	DCL	CTC1	c.2959C>T/c.1389_1390insGTTAGGA	p.Arg987Trp/p.Leu464ValfsTer66	Walne et al 2013	11.2	normal	T/S
1815	DCL	TERC	r.212C>G	NC	Kirwan et al 2009	19.29	v.short	SB
1856	DCL	TERT	c.2354C>T	p.Pro785Leu	Holme et al 2012	18.57	normal	T/S
1879	DCL	TERC	r.309G>T	NC	Holme et al 2012	21.8	normal	SB
1890	DCL	ZCCHC8	c.508G>C	p.Gly170Arg	This study	27.6	ND	.
1976	DCL	TERT	c.3388A>G	p.Ile1130Val	Vulliamy et al 2011	10.37	v.short	T/S
2005	DCL	TERC	r.126A>G	NC	Vulliamy et al 2011	19.7	v.short	T/S
2063	DCL	TINF2	c.845G>A	p.Arg282His	Savage et al 2008	25.9	v.short	SB
2098	DCL	RTEL1	c.3286G>T	p.Gly1096Trp	Cardoso et al 2017	26.2	ND	.
2126	DCL	TINF2	c.845G>A	p.Arg282His	Savage et al 2008	25.9	ND	.
2149	DCL	TINF2	c.841G>A	p.Glu281Lys	Walne et al 2008	23.5	normal	SB
2154	DCL	DUT	c.517C>T/c.680A>G	p.Arg173Trp/p.Tyr227Cys	Tummala et al 2022	25.5	ND	.
2299	DCL	TERT	c.375C>T	p.Asn125Lys	This study	16.29/23.9	ND	.
2308	DCL	TERC	r.182G>A	NC	Vulliamy et al 2011	21.6	v.short	T/S
2324	DCL	POLA1	c.1846A>G	p.Arg616Gly	This study	26.9	normal	T/S
2362	DCL	TERT	c.2011C>T	p.Arg671Trp	Diaz de Leon et al 2010	23.3	ND	.
2371	DCL	USB1	c.176_177delGG	p.Gly59AlafsTer2	Walne et al 2010	ND	short	T/S
2421	DCL	USB1	c.243G>A	p.Trp81Ter	Walne et al 2010	42	short	T/S
2432	DCL	ACD	c.499_501del	p.Lys170del	Guo et al 2014	22.3	v.short	HS
2435	DCL	TERC	r.83T>G	NC	Vulliamy et al 2011	17.82	v.short	T/S
2451	DCL	TERC	r.287C>G	NC	Vulliamy et al 2011	20.5	v.short	T/S
2464	DCL	TINF2	c.826delA	p.Arg276GlyfsTer41	Vulliamy et al 2012	23.5	v.short	T/S
2482	DCL	TERT	c.2581G>A	p.Gly861Arg	Vulliamy et al 2011	23.5	v.short	HS
2484	DCL	TINF2	c.851C>G	p.Thr284Arg	Vulliamy et al 2012	23.5	normal	T/S
2498	DCL	TERT	c.1570C>G	p.Pro524Ala	Collopy et al 2014	15.1	v.short	T/S
2539	DCL	TERC	r.107G>T	NC	Vulliamy et al 2011	20.4	v.short	T/S
2556	DCL	TINF2	c.849delC	p.Thr284GlnfsTer33	Vulliamy et al 2012	23.5	v.short	HS
2577	DCL	TERC	r.67G>A	NC	Vulliamy et al 2011	17.82	normal	T/S
2731	DCL	TERT	c.2225G>A	p.Arg724His	Petrovski et al 2017	ND	ND	.
2736	DCL	TINF2	c.811C>T	p.Gln271Ter	Vulliamy et al 2011	23.5	v.short	T/S
2751	DCL	TERC	r.110_113del	NC	Vulliamy et al 2002	ND	v.short	T/S
2766	DCL	TERT	c.2173C>T	p.Leu725Phe	LOVD3 - TERT database	22.9	v.short	T/S
2787	DCL	TERT	c.248G>C	p.Arg83Pro	Vulliamy et al 2011	27.8	v.short	T/S
2812	DCL	TERC	r.36C>T	NC	Vulliamy et al 2011	14.57	v.short	T/S
2813	DCL	TINF2	c.845G>A	p.Arg282His	Savage et al 2008	25.8	v.short	T/S
2816	DCL	ZCCHC8	c.1652G>A	p.Gly551Asp (hom)	This study	28.6	normal	HS
2869	DCL	TERC	r.377A>G	NC	Vulliamy et al 2011	19.58	v.short	T/S
3053	DCL	TERT	c.1769+1G>A	p.?	Collopy et al 2015	23.4	v.short	T/S
3079	DCL	POT1	c.1255T>C	p.Tyr419His	This study	24.7	v.short	T/S
3113	DCL	TERT	c.2092C>T	p.Arg698Trp	Carrillo et al 2012	16.24	short	T/S
3114	DCL	TERT	c.3353C>A	p.Ala1118Glu	This study	18.33	ND	.
3128	DCL	TERC	r.180C>T	NC	Marone et al 2007	20.6	v.short	T/S
3135	DCL	TERC	r.95G>C	NC	This study	21.8	v.short	T/S
3164	DCL	TERC	r.93G>C	NC	Collopy et al 2015	14.84	v.short	T/S
3220	DCL	TINF2	c.845G>A	p.Arg282His	Savage et al 2008	25.8	v.short	HS
3276	DCL	TERC	r.72C>G	NC	Vulliamy et al 2002	13.46	v.short	T/S
3324	DCL	TERT	c.1710G>C	p.Lys570Asn	Xin et al 2007	24.8	short	T/S
3338	DCL	TERC	r.129_140delinsGT	NC	Collopy et al 2015	ND	v.short	T/S
3356	DCL	TERT	c.2318T>C	p.Met773Thr	Collopy et al 2015	23.9	v.short	T/S
3414	DCL	TERT	c.2474A>G	p.Tyr825Cys	Collopy et al 2015	16.8	normal	T/S
3440	DCL	ACD	c.284T>A	p.Lys95Gln (hom)	This study	23.9	v.short	T/S
3460	DCL	USB1	c.673>C>T	p.Gln225Ter	Clericuzio et al 2011	36	ND	.
3506	DCL	RTEL1	c.2992C>T	p.Arg998Ter	Ballew et al 2013	37	normal	T/S
3537	DCL	TERT	c.355G>A	p.Val119Met	Collopy et al 2015	23.8	normal	T/S
3542	DCL	RTEL1	c.3028C>T	p.Arg1010Ter	Ballew et al 2013	34	v.short	T/S
3651	DCL	TERT	c.2329G>A	p.Val777Leu	Dai et al 2014	22.3	v.short	T/S
3652	DCL	TERT	c.2498A>G	p.Gln833Arg	This study	23.8	ND	.
3674	DCL	RTEL1	c.2992G>T	p.Arg981Gln	Cardoso et al 2017	28.4	v.short	T/S
3770	DCL	TERT	c.887A>C	p.His296Pro	This study	23.2	short	T/S
3777	DCL	TERT	c.2527A>C	p.Ser843Arg	ClinVar	23.6	short	HS
3793	DCL	TERT	c.1990G>A	p.Val664Met	This study	26.7	v.short	T/S
3806	DCL	TERT	c.1445delA	p.His482Profs*27	Rio-Machin et al 2020	11.22	v.short	T/S
3841	DCL	CTC1	c.2948A>G\c.724_727delAAAG	p.Tyr983Cys/p.Lys242Leufs*41	This study\Walne et al 2013	26.1	normal	T/S
3882	DCL	TERC	r.149_156del	NC	This study	ND	v.short	T/S
3932	DCL	TERT	c.2594G>A	p.Arg865His	Tsakiri et al 2007	10.82	v.short	T/S
3946	DCL	RTEL1	c.3012_3028del	p.Gln1005LysfsTer80	Cardoso et al 2017	34	v.short	T/S
3947	DCL	TERT	c.2124T>A	p.Phe708Leu	This study	25.5	v.short	T/S
3948	DCL	TINF2	c.845G>T	p.Arg282Leu	This study	24.2	v.short	T/S
3952	DCL	TERC	r.35C>T	NC	Du et al 2009	2.653	short	T/S
3953	DCL	TERT	c.2147C>T	p.Ala716Val	Du et al 2009	24.5	v.short	T/S
3983	DCL	TERT	c.2494C>T	p.Pro832Ser (hom)	This study	23.2	v.short	T/S
3986	DCL	TERT	c.3250C>T	p.Arg1084Ter	This study	23.7	v.short	T/S
4021	DCL	TERT	c.2828A>C	p.Gln943Pro	This study	24.1	v.short	T/S
4029	DCL	TERC	r.183C>G	NC	This study	19.93	short	T/S
4035	DCL	TERT	c.2255A>G	p.His752Arg	ClinVar	0.45	normal	T/S
4045	DCL	TERT	c.2224C>T	p.Arg742Cys	Justet et al 2021	24.1	v.short	T/S
4074	DCL	TERT	c.2836T>C	p.Tyr946His	This study	17.07	v.short	T/S
4078	DCL	TERT	c.2312C>G	p.Pro771Arg	This study	32	v.short	T/S
4119	DCL	ZCCHC8	c.586G>A	p.Glu196Lys	This study	28.4	v.short	T/S
4130	DCL	DKC1	c.818A>G	p.Tyr273Cys	This study	24.2	short	T/S
4152	DCL	DKC1	c.1242_1243ins12bp	p.Gln414_Glu415insAlaTrpLysGln	This study	ND	v.short	T/S
4181	DCL	TERT	c.2638G>A	p.Ala880Thr	Vogiatzi et al 2013	24.5	short	T/S
4207	DCL	TERT	c.2078T>G	p.Phe693Cys	This study	23.8	v.short	T/S
4250	DCL	TERT	c.2227C>T/c.2431C>T	p.Arg743Trp /p.Arg811Cys	This study/Marrone et al 2007	26.6	v.short	T/S
4378	DCL	TERT	c.2750C>T	p.Thr917Met	ClinVar	23.6	normal	T/S
4416	DCL	CTC1	c.2750T>G	p.Met917Arg (hom)	gnomAD	0.47	normal	T/S
4429	DCL	TERC	r.213T>A	NC	This study	17.36	v.short	T/S
4626	DCL	TERT	c.5C>G	p.Pro2Arg (hom)	ClinVar	24.2	ND	.
4627	DCL	POLA1	c.1609C>A	p.Leu537Ile	This study	31	normal	T/S
4674	DCL	RTEL1	c.3028C>T	p.Arg1010Ter	Ballew et al 2013	34	normal	T/S
4697	DCL	TERC	r.67G>A	NC	Vulliamy et al 2011	17.82	ND	.
4729	DCL	RTEL1	c.3000T>G/c.3110C>T	p.Cys1000Trp/p.Ala1037Val	This study	6.06/5.5	short	T/S
4754	DCL	RTEL1	c.2956C>T	p.Arg986Ter	Borie et al 2019	35	normal	T/S
4783	DCL	TERT	c.2482_2487delTGCCAG	p.Cys828_Gln829del	This study	24.1	normal	T/S
4870	DCL	ZCCHC8	c.196G>A	p.Glu66Lys	This study	25.1	normal	HS
11482m	DCL	TERT	c.932C>G	p.Ser311Trp	This study	4.03	ND	.
1397m	DCL	DUT	c.425A>G	p.Tyr142Cys (hom)	Tummala et al 2022	32/28.1	ND	.
14024m	DCL	RTEL1	c.2275C>G/c.3812G>A	p.Pro759Ala/p.Arg1271Gln	nm_001283009.1	15.21/7.62	ND	.
KT1	DCL	ZCCHC8	c.551G>A	P.Gly184Glu	This study	24	ND	.
KT89	DCL	TERC	r.179_180TCdelinsGG	NC	This study	ND	short	T/S
