# Supplementary material for: The evolving genetic landscape of telomere biology disorder dyskeratosis congenita
Source: EMBO Mol Med. 2024 Aug 28;16(10):16. doi: 10.1038/s44321-024-00118-x (PMC11473520; doi:10.1038/s44321-024-00118-x)
Supplement: Supplementary file 5 — Source data Fig. 2 [file 44321_2024_118_MOESM5_ESM.zip]

Archive with 9 entries (8 files):
- Figure 2/
- Figure 2/Figure 2G.xlsx
- __MACOSX/Figure 2/._Figure 2G.xlsx
- Figure 2/.DS_Store
- __MACOSX/Figure 2/._.DS_Store
- Figure 2/Figure 2D.tiff
- __MACOSX/Figure 2/._Figure 2D.tiff
- Figure 2/Figure 2F.tiff
- __MACOSX/Figure 2/._Figure 2F.tiff
