# Supplementary material for: The evolving genetic landscape of telomere biology disorder dyskeratosis congenita
Source: EMBO Mol Med. 2024 Aug 28;16(10):16. doi: 10.1038/s44321-024-00118-x (PMC11473520; doi:10.1038/s44321-024-00118-x)
Supplement: Supplementary file 5 — Source data Fig. 2 [file 44321_2024_118_MOESM5_ESM.zip › Figure 2/Figure 2G.xlsx]

## Sheet: Figure 2G
Fig.2G	CD437 (uM)	Wild type			p.Leu537Ile			p.Arg616Gly			p.Tyr1146Cys			p.Pro496Ser
	0	100	100	100	100	100	100	100	100	100	100	100	100	100	100	100
	0.003	100	90	97	43	31	32	14	19	10	10	7	8	100	97	100
	0.01	22	29	31	27	21	17	3	6	4	0	0	0	22	19	21
	0.05	8	13	15	11	13	13	0	0	0	0	0	0	18	19	19
	0.15	10	14	3	7	5	3	0	0	0	0	0	0	20	17	13
	0.45	6	9	14	3	3	6	0	0	0	0	0	0	13	17	17
		Rep1	Rep2	Rep3	Rep1	Rep2	Rep3	Rep1	Rep2	Rep3	Rep1	Rep2	Rep3	Rep1	Rep2	Rep3
