# Supplementary material for: The evolving genetic landscape of telomere biology disorder dyskeratosis congenita
Source: EMBO Mol Med. 2024 Aug 28;16(10):16. doi: 10.1038/s44321-024-00118-x (PMC11473520; doi:10.1038/s44321-024-00118-x)
Supplement: Supplementary file 6 — Source data Fig. 3 [file 44321_2024_118_MOESM6_ESM.zip]

Archive with 7 entries (6 files):
- Figure 3/
- Figure 3/Nuerical data Figure 3H.xlsx
- __MACOSX/Figure 3/._Nuerical data Figure 3H.xlsx
- Figure 3/Figure 3G.tiff
- __MACOSX/Figure 3/._Figure 3G.tiff
- Figure 3/Figure 3F.tiff
- __MACOSX/Figure 3/._Figure 3F.tiff
