# Supplementary material for: The evolving genetic landscape of telomere biology disorder dyskeratosis congenita
Source: EMBO Mol Med. 2024 Aug 28;16(10):16. doi: 10.1038/s44321-024-00118-x (PMC11473520; doi:10.1038/s44321-024-00118-x)
Supplement: Supplementary file 6 — Source data Fig. 3 [file 44321_2024_118_MOESM6_ESM.zip › Figure 3/Nuerical data Figure 3H.xlsx]

## Sheet: Sheet1
	Fig.3H
		Wildtype	p.Pro146Leu	p.Ser243Asn	p.Tyr419His	p.Arg432✻	p.Cys503Gly	p.Gly551Arg
	Rep1	100	38.703	37.228	40.221	22.877	17.688	13.806
	Rep2	100	33.079	31.362	37.779	20.0889	19.322	15.88
	Rep3	100	37.228	35.283	38.368	18.668	24.386	16.441
