# Supplementary material for: The evolving genetic landscape of telomere biology disorder dyskeratosis congenita
Source: EMBO Mol Med. 2024 Aug 28;16(10):16. doi: 10.1038/s44321-024-00118-x (PMC11473520; doi:10.1038/s44321-024-00118-x)
Supplement: Supplementary file 7 — Source data Fig. 4 [file 44321_2024_118_MOESM7_ESM.zip]

Archive with 15 entries (14 files):
- Figure 4/
- Figure 4/Numerical data Figure 4E.xlsx
- __MACOSX/Figure 4/._Numerical data Figure 4E.xlsx
- Figure 4/Numerical data Figure 4C.xlsx
- __MACOSX/Figure 4/._Numerical data Figure 4C.xlsx
- Figure 4/Figure 4D.tiff
- __MACOSX/Figure 4/._Figure 4D.tiff
- Figure 4/Figure 4H.tiff
- __MACOSX/Figure 4/._Figure 4H.tiff
- Figure 4/Numerical data Figure 4B.xlsx
- __MACOSX/Figure 4/._Numerical data Figure 4B.xlsx
- Figure 4/Figure 4G.tiff
- __MACOSX/Figure 4/._Figure 4G.tiff
- Figure 4/Numerical data Figure 4F.xlsx
- __MACOSX/Figure 4/._Numerical data Figure 4F.xlsx
