# Supplementary material for: The evolving genetic landscape of telomere biology disorder dyskeratosis congenita
Source: EMBO Mol Med. 2024 Aug 28;16(10):16. doi: 10.1038/s44321-024-00118-x (PMC11473520; doi:10.1038/s44321-024-00118-x)
Supplement: Supplementary file 7 — Source data Fig. 4 [file 44321_2024_118_MOESM7_ESM.zip › Figure 4/Numerical data Figure 4E.xlsx]

## Sheet: Sheet1
			FIG.4E	Control	Case 15
				1	2
			53BP1/TRF2 PLA foci	1	2
				1	2
				1	2
				1	2
				1	2
				1	2
				1	2
				1	2
				1	2
				1	2
				1	2
				1	2
				1	2
				1	2
				1	2
				1	2
				1	2
				1	2
				1	2
				1	2
				1	2
				1	2
				1	2
				1	2
				1	2
				1	2
				1	2
				1	1
				1	2
				1	2
				1	2
				1	2
				1	2
				1	2
				1	2
				2	3
				2	3
				2	3
				2	3
				2	2
				2	2
				2	3
				2	3
				2	3
				2	3
				2	3
				2	3
				2	2
				2	3
				2	3
				2	3
				2	3
				2	3
				2	3
				2	3
				2	3
				2	3
				2	3
				2	2
				2	3
				2	2
				2	3
				2	3
				2	3
				2	2
				1	2
				2	3
				2	2
				2	3
				2	3
				1	2
				2	2
				2	3
				2	3
				2	3
				2	2
				1	2
				2	3
				2	3
				2	3
				2	3
				2	2
				2	3
				2	3
				2	3
				2	3
				2	3
				2	2
				1	2
				2	2
				2	3
				2	3
				2	3
				2	3
				2	2
				2	2
				2	3
				2	2
				2	3
				2	3
				2	2
				2	2
				2	2
				1	2
				2	2
				2	2
				2	2
				1	1
				1	1
				1	1
				1	1
				1	1
				1	1
				3	1
				3	2
				3	2
				2	2
				3	2
				3	2
				3	2
				3	2
				3	2
				3	2
				3	2
				3	2
				3	2
				3	2
				3	2
				2	2
				3	2
				2	2
				3	1
				2	2
				3	2
				3	2
				3	2
				2	1
				2	2
				3	2
				3	2
				3	2
				2	2
				3	2
				2	1
				2	1
				3	2
				3	2
				3	2
				2	2
				2	1
				3	2
				3	2
				3	2
				3	2
				3	2
				2	2
				3	2
				3	2
				3	2
				2	2
				3	2
				3	2
				3	2
				3	2
				3	2
				3	2
				3	2
				2	1
				3	2
				3	2
				2	1
				2	2
				2	2
				2	1
				2	1
				3	2
				2	2
				3	2
				3	2
				3	2
				2	1
				2	2
				3	2
				2	2
				2	1
				1	2
				1	2
				1	2
				1	2
				1	2
				1	2
				2	2
				1	2
				1	2
				1	2
				1	2
				1	2
				1	2
				1	2
				2	2
				1	2
				1	2
				1	2
				1	2
				1	2
				1	2
				1	1
				1	2
				1	2
				1	2
				1	2
				1	2
				1	2
				1	2
				1	2
				1	2
				1	2
				1	2
				1	2
				1	2
				2	2
				1	2
				1	2
				1	2
				1	2
				1	2
				1	2
				1	2
				1	2
				1	2
				1	2
				1	2
				1	2
				1	2
				1	2
				1	2
				1	2
				1	2
				1	2
				1	2
				1	2
				1	2
				1	2
				1	2
				1	2
				1	2
				1	2
				1	2
				1	2
				1	2
				1	2
				1	2
				1	2
				1	2
				0	0
				1	2
				1	2
				2	2
				2	2
				2	2
				2	2
				2	2
				1	2
				2	2
				2	2
				2	2
				2	2
				2	2
				2	2
				2	2
				2	2
				2	2
				2	2
				2	2
				2	2
				2	2
				2	2
				2	2
				1	2
				2	2
				2	2
				2	2
				2	2
				2	2
				1	2
				2	2
				2	2
				2	2
				2	2
				2	2
				2	2
				2	2
				2	3
				2	2
				2	2
				2	2
				2	2
				2	2
				2	2
				2	2
				2	2
				2	2
				2	2
				2	2
				2	2
				2	2
				2	2
				2	2
				2	2
				2	2
				2	2
				2	2
				2	2
				2	2
				2	2
				2	2
				2	2
				1	2
				1	2
				2	2
				2	2
				2	2
				2	2
				1	2
				1	2
				2	2
				2	2
				2	2
				0	0
				1	2
				1	2
				1	2
				1	2
				1	2
				1	2
				1	2
				1	2
				1	2
				1	2
				1	2
				1	2
				1	2
				1	2
				1	2
				1	2
				1	2
				1	2
				1	2
				1	2
				1	2
				1	2
				1	2
				1	2
				1	2
				1	2
				1	2
				1	2
				1	2
				1	2
				1	2
				1	2
				1	2
				1	2
				1	2
				1	2
				2	3
				2	3
				2	2
				2	3
				1	3
				1	3
				2	3
				2	3
				2	4
				2	3
				2	3
				2	3
				2	3
				2	3
				2	3
				2	3
				2	3
				2	3
				1	3
				2	3
				2	3
				2	3
				2	2
				2	3
				1	3
				2	3
				1	3
				2	3
				2	3
				1	3
				2	3
				2	3
				2	3
				2	3
				2	3
				1	2
				2	2
				2	3
				2	4
				2	3
				2	3
				2	4
				2	3
				2	3
				2	4
				2	3
				2	3
				2	3
				2	3
				2	3
				2	3
				2	4
				2	3
				2	4
				1	3
				2	3
				2	4
				2	3
				2	3
				2	3
				2	2
				2	3
				2	3
				2	3
				2	3
				2	3
				2	2
				2	2
				2	3
				2	3
				2	3
				1	3
				1	1
				1	1
				1	1
				2	3
				2	3
				2	3
				2	3
				2	4
				2	3
				2	3
				2	3
				2	3
				2	3
				2	3
				2	3
				2	3
				2	3
				2	3
				2	4
				2	4
				2	3
				2	4
				2	3
				2	3
				2	3
				2	3
				2	3
				2	3
				2	3
				2	3
				2	4
				2	3
				2	3
				2	3
				2	3
				2	3
				2	3
				2	3
				1	3
				2	3
				2	3
				2	4
				2	4
				1	3
				1	3
				2	3
				2	3
				2	3
				2	3
				2	3
				1	3
				2	3
				2	3
				2	3
				2	3
				2	3
				2	3
				2	2
				2	3
				2	3
				2	3
				2	3
				2	3
				1	2
				2	3
				2	3
				2	3
				2	3
				1	3
				1	2
				2	3
				2	3
				1	4
				1	3
				1	3
				2	3
				2	3
				2	3
				2	3
				1	3
				1	3
				2	3
				2	3
				2	3
				2	3
				2	3
				1	3
				1	3
				2	3
				2	3
				2	3
				2	3
				1	3
				1	3
				2	3
				2	3
				2	3
				1	3
				2	3
				1	2
				2	3
				2	3
				1	3
				2	3
				1	3
				1	3
				1	3
				1	3
				1	2
				1	3
				1	4
				1	3
				1	3
				1	3
				2	3
				2	3
				1	2
				1	3
				2	3
				1	4
				2	3
				2	3
				2	2
				1	3
				2	3
				2	3
				1	3
				2	3
				2	2
				1	3
				2	3
				1	3
				1	3
				1	3
				2	3
				1	3
				2	3
				2	2
				2	3
				2	3
				2	3
				2	3
				2	3
				2	3
				1	3
				2	3
				2	3
				2	3
				2	3
				2	3
				2	3
				2	2
				2	3
				1	2
				1	3
				1	3
				1	3
				2	3
				2	2
				1	2
				2	3
				1	3
				1	3
				1	3
				2	3
				1	2
				2	3
				1	3
				1	3
				1	3
				2	3
				1	2
				1	3
				1	3
				1	3
				1	3
				2	3
				1	3
				1	2
				1	3
				1	3
				1	3
				1	3
				1	4
				2	3
				2	3
				2	3
				1	3
				2	3
				2	3
				2	3
				1	4
				1	4
				2	3
				1	3
				2	2
				1	4
				1	4
				1	4
				1	3
				2	3
				2	4
				2	4
				2	3
				1	3
				2	3
				1	3
				1	3
				1	3
				1	3
				1	3
				2	3
				1	3
				1	3
				2	3
				2	3
				1	3
				1	3
				1	2
				1	2
				1	2
				1	1
				1	1
				1	2
				1	2
				1	1
				1	2
				1	1
				1	1
				1	2
				1	1
				1	2
				1	2
				1	2
				1	1
				2	2
				1	2
				1	2
				1	2
				1	2
				1	2
				1	2
				1	2
				1	2
				1	2
				1	2
				1	2
				1	1
				1	2
				1	2
				1	2
				1	2
				1	2
				1	2
				1	2
				1	2
				1	2
				1	2
				2	2
				2	2
				1	2
				2	2
				2	2
				1	2
				1	2
				2	2
				1	2
				2	2
				1	2
				1	2
				1	2
				1	2
				1	2
				1	2
				2	2
				1	2
				2	2
				3	2
				3	2
				3	2
				2	2
				2	2
				3	2
				3	2
				3	2
				3	2
				3	2
				2	2
				3	2
				3	2
				3	2
				2	2
				3	2
				3	2
				3	2
				3	2
				3	2
				3	2
				3	2
				2	1
				3	2
				3	2
				2	2
				2	2
				2	2
				2	2
				2	2
				3	2
				2	2
				3	2
				3	2
				3	2
				2	2
				2	2
				3	2
				2	2
				2	2
				1	2
				1	2
				1	2
				1	2
				1	2
				1	2
				2	2
				1	1
				1	1
				1	1
				1	2
				1	2
				1	2
				1	2
				2	2
				1	2
				1	2
				1	2
				1	2
				1	2
				1	2
				1	2
				1	2
				1	2
				1	2
				1	2
				1	2
				1	2
				1	2
				1	2
				1	2
				1	2
				1	2
				1	2
				1	2
				2	2
				1	2
				1	2
				1	2
				1	2
				1	2
				1	2
				1	2
				1	2
				1	2
				1	2
				1	2
				1	2
				1	2
				1	2
				1	2
				1	2
				1	2
				1	2
				1	2
				1	2
				1	2
				1	2
				1	2
				1	2
				1	2
				1	2
				1	2
				1	2
				1	2
				1	2
				1	2
				1	2
				1	2
				0	2
				1	2
				1	2
				2	2
				2	2
				2	2
				2	2
				2	2
				1	2
				2	2
				2	2
				2	2
				2	2
				2	2
				2	2
				2	2
				2	2
				2	2
				2	2
				2	2
				2	2
				2	2
				2	2
				2	2
				1	2
				2	2
				2	2
				2	2
				2	2
				2	2
				1	2
				2	2
				2	2
				2	2
				2	2
				2	2
				2	2
				2	1
				2	2
				2	2
				2	2
				2	2
				2	2
				2	2
				2	2
				2	2
				2	2
				2	2
				2	2
				2	2
				2	2
				2	2
				2	2
				2	2
				2	2
				2	2
				2	2
				2	2
				2	2
				2	2
				2	2
				2	2
				2	2
				1	3
				1	2
				2	2
				2	2
				2	2
				2	2
				1	2
				1	2
				2	2
				2	2
				2	2
				0	2
				1	2
				1	2
				1	2
				1	2
				1	2
				1	2
				1	2
				1	2
				1	2
				1	2
				1	2
				1	2
				1	2
				1	2
				1	2
				1	2
				1	2
				1	2
				1	2
				1	2
				1	2
				1	2
				1	2
				1	2
				1	2
				1	2
				1	2
				1	2
				1	2
				1	2
				1	2
				1	2
				1	2
				1	2
				1	2
				1	2
				2	2
				2	2
				2	2
				2	2
				1	2
				1	2
				2	2
				2	2
				2	2
				2	2
				2	2
				2	2
				2	2
				2	2
				2	2
				2	2
				2	2
				2	2
				1	2
				2	2
				2	1
				2	2
				2	2
				2	2
				1	2
				2	2
				1	2
				2	2
				2	2
				1	2
				2	2
				2	2
				2	2
				2	2
				2	2
				1	2
				2	2
				2	2
				2	2
				2	2
				2	2
				2	2
				2	2
				2	2
				2	2
				2	2
				2	2
				2	2
				2	2
				2	2
				2	2
				2	2
				2	1
				2	2
				1	1
				2	2
				2	2
				2	2
				2	2
				2	2
				2	2
				2	2
				2	2
				2	1
				2	2
				2	2
				2	2
				2	1
				2	1
				2	2
				2	2
				1	2
				1	2
				1	1
				1	1
				2	2
				2	1
				2	2
				2	1
				2	2
				2	2
				2	2
				2	2
				2	2
				2	2
				2	2
				2	2
				2	2
				2	2
				2	2
				2	2
				2	2
				2	2
				2	2
				2	2
				2	2
				2	2
				2	2
				2	2
				2	2
				2	2
				2	2
				2	2
				2	2
				2	2
				2	2
				2	2
				2	2
				2	2
				2	2
				1	2
				2	2
				2	2
				2	2
				2	2
				1	2
				2	2
				2	2
				2	2
				2	2
				2	2
				2	2
				2	2
				2	2
				2	2
				2	2
				2	2
				2	2
				2	2
				2	2
				2	2
				2	2
				2	2
				2	2
				2	2
				2	2
				2	2
				2	2
				2	2
				2	2
				2	2
				2	2
				2	2
				2	2
				2	2
				2	2
				2	2
				2	2
				2	2
				2	2
				2	2
				2	2
				1	1
				2	2
				1	1
				1	1
				2	2
				2	2
				2	2
				2	2
				2	2
				2	2
				2	2
				2	2
				2	2
				2	2
				2	2
				2	2
				2	2
				2	2
				2	2
				2	2
				2	2
				2	2
				2	2
				2	2
				2	2
				2	2
				2	2
				2	2
				2	2
				2	2
				2	2
				2	2
				2	2
				2	2
				1	2
				2	2
				2	2
				2	2
				2	2
				1	2
				1	2
				1	2
				2	2
				2	2
				2	2
				2	2
				2	2
				1	2
				1	2
				2	2
				1	2
				1	2
				1	2
				1	2
				1	2
				1	2
				1	2
				1	2
				1	2
				1	2
				1	2
				1	2
				1	2
				2	2
				1	2
				1	2
				2	2
				2	2
				2	2
				2	2
				1	2
				2	2
				1	2
				2	2
				2	2
				1	2
				2	2
				2	2
				2	2
				2	2
				2	2
				2	2
				2	2
				2	2
				2	2
				2	2
				2	2
				2	2
				2	2
				2	2
				2	2
				1	2
				1	2
				2	2
				2	2
				1	2
				2	2
				2	2
				2	2
				2	2
				2	2
				1	2
				2	2
				1	2
				2	2
				2	2
				2	2
				2	2
				2	2
				2	2
				2	2
				2	2
				2	2
				2	2
				2	2
				2	2
				2	2
				2	2
				2	2
				2	2
				2	2
				2	2
				2	2
				2	2
				2	2
				2	2
				2	2
				1	2
				1	2
				2	2
				2	2
				2	2
				2	2
				1	2
				2	2
				2	2
				2	2
				2	2
				1	2
				2	2
				2	2
				2	2
				2	2
				2	2
				2	2
				2	2
				1	2
				2	2
				2	2
				2	2
				2	2
				2	2
				2	2
				2	2
				2	2
				2	2
				2	2
				1	2
				1	2
				2	2
				2	2
				2	2
				1	2
				1	2
				1	2
				2	2
				1	2
				2	2
				2	2
				2	2
				1	2
				2	2
				1	2
				2	2
				2	2
				1	2
				2	2
				2	2
				2	2
				2	2
				2	2
				1	2
				1	2
				2	2
				2	2
				2	2
				2	2
				2	2
				1	2
				1	2
				2	2
				2	2
				2	2
				2	2
				1	2
				2	2
				1	2
				1	2
				2	2
				2	2
				2	2
				1	2
				2	2
				2	2
				2	2
				2	2
				1	2
				1	2
				1	2
				2	2
				1	2
				1	2
				2	2
				2	2
				2	2
				2	2
				2	2
				2	2
				1	2
				1	2
				1	2
				1	2
				1	2
				1	2
				1	2
				1	2
				1	2
				1	2
				1	2
				1	1
				1	2
				1	2
				1	2
				1	2
				1	2
				1	2
				1	2
				1	2
				1	2
				1	2
				1	2
				1	2
				1	2
				1	2
				1	2
				1	2
				1	2
				1	2
				1	2
				1	2
				1	2
				1	2
				1	2
				2	4
				2	5
				2	6
				2	5
				2	5
				2	4
				2	5
				2	5
				2	6
				2	4
				2	5
				2	5
				2	4
				2	5
				2	4
				2	4
				2	5
				2	2
				2	4
				2	4
				2	5
				2	5
				2	3
				2	4
				1	2
				1	2
				2	4
				2	6
				2	4
				2	6
				2	3
				2	4
				2	4
				2	5
				2	4
				2	3
				2	8
				2	4
				2	4
				2	4
				2	4
				2	4
				2	4
				2	4
				2	4
				2	4
				2	4
				2	5
				2	4
				2	5
				2	4
				2	4
				2	7
				2	4
				2	5
				2	3
				2	6
				2	4
				2	5
				2	5
				1	2
				2	5
				2	5
				2	5
				2	5
				2	5
				2	5
				2	5
				2	4
				2	6
				2	4
				2	3
				1	1
				1	1
				1	1
				2	2
				1	1
				2	3
				2	3
				2	3
				2	3
				2	3
				2	4
				2	3
				2	5
				2	6
				2	6
				2	7
				2	6
				2	4
				2	5
				2	4
				2	6
				5	5
				2	5
				4	3
				2	5
				3	3
				2	4
				4	5
				2	4
				5	3
				2	2
				5	7
				2	4
				2	6
				2	4
				2	5
				2	5
				2	7
				2	4
				2	4
				2	4
				2	5
				2	7
				2	4
				2	9
				2	7
				2	5
				2	6
				2	5
				2	5
				2	5
				2	8
				2	5
				1	2
				2	8
				2	6
				2	4
				5	4
				2	4
				2	5
				5	4
				5	9
				2	4
				2	4
				2	4
				2	2
				2	8
				2	5
				2	5
				2	3
				2	4
				2	3
				2	3
				2	3
				2	3
				2	4
				2	7
				2	5
				2	5
				2	4
				2	5
				2	5
				2	3
				2	5
				2	6
				2	6
				2	6
				2	6
				2	5
				2	5
				2	5
				2	5
				2	5
				2	5
				2	5
				1	5
				2	6
				2	6
				2	5
				2	4
				2	4
				1	2
				1	5
				1	5
				2	6
				2	5
				2	5
				2	7
				1	4
				1	5
				1	4
				2	5
				2	5
				2	7
				2	6
				2	7
				2	6
				2	5
				2	5
				2	6
				2	6
				2	8
				2	7
				2	6
				2	5
				1	2
				2	6
				2	6
				2	7
				2	7
				2	5
				2	5
				2	5
				2	7
				2	5
				2	4
				2	4
				2	5
				2	5
				2	4
				2	5
				2	5
				2	4
				1	5
				2	5
				2	5
				2	5
				2	5
				2	5
				2	5
				2	6
				1	4
				2	4
				1	5
				2	5
				1	4
				1	4
				1	4
				1	4
				1	4
				2	5
				1	4
				2	4
				2	5
				1	3
				1	4
				2	7
				2	4
				1	2
				2	4
				2	3
				1	5
				2	6
				1	1
				1	3
				2	4
				2	4
				2	5
				2	4
				1	4
				1	3
				2	5
				2	5
				2	4
				2	5
				2	3
				1	5
				2	7
				2	6
				2	6
				2	6
				2	5
				2	5
				1	3
				2	5
				2	5
				2	4
				2	5
				2	4
				2	5
				2	4
				2	4
				2	4
				2	4
				2	5
				2	5
				2	6
				2	4
				2	5
				2	5
				2	6
				2	4
				2	5
				2	5
				1	5
				2	4
				2	6
				1	5
				2	4
				2	4
				2	5
