# Supplementary material for: The evolving genetic landscape of telomere biology disorder dyskeratosis congenita
Source: EMBO Mol Med. 2024 Aug 28;16(10):16. doi: 10.1038/s44321-024-00118-x (PMC11473520; doi:10.1038/s44321-024-00118-x)
Supplement: Supplementary file 7 — Source data Fig. 4 [file 44321_2024_118_MOESM7_ESM.zip › Figure 4/Numerical data Figure 4C.xlsx]

## Sheet: Sheet1
Fig.4C	Age (years)	1st	10th	50th	90th	99th	1422	3079	4314	4315	4316	4317	4508	4904	4905	4906	4908
	0.3	5.20869
	0.311054	5.2062
	0.322309	5.20372
	0.333763	5.20123
	0.345418	5.19875
	0.357272	5.19626
	0.369327	5.19378
	0.381581	5.19129
	0.394036	5.18881
	0.40669	5.18632
	0.419545	5.18383
	0.432599	5.18135
	0.445853	5.17886
	0.459308	5.17638
	0.472962	5.17389
	0.486817	5.17141
	0.500871	5.16892
	0.515126	5.16644
	0.52958	5.16395
	0.544235	5.16146
	0.559089	5.15898
	0.574143	5.15649
	0.589398	5.15401
	0.604852	5.15152
	0.620507	5.14904
	0.636361	5.14655
	0.652416	5.14407
	0.66867	5.14158
	0.685125	5.1391
	0.701779	5.13661
	0.718634	5.13412
	0.735688	5.13164
	0.752942	5.12915
	0.770397	5.12667
	0.788051	5.12418
	0.805906	5.1217
	0.82396	5.11921
	0.842215	5.11673
	0.860669	5.11424
	0.879324	5.11175
	0.898178	5.10927
	0.917233	5.10678
	0.936487	5.1043
	0.955941	5.10181
	0.975596	5.09933
	0.99545	5.09684
	1.0155	5.09436
	1.03576	5.09187
	1.05621	5.08938
	1.07687	5.0869
	1.09772	5.08441
	1.11878	5.08193
	1.14003	5.07944
	1.16149	5.07696
	1.18314	5.07447
	1.20499	5.07199
	1.22705	5.0695
	1.2493	5.06701
	1.27176	5.06453
	1.29441	5.06204
	1.31727	5.05956
	1.34032	5.05707
	1.36358	5.05459
	1.38703	5.0521
	1.41068	5.04962
	1.43454	5.04713
	1.45859	5.04465
	1.48285	5.04216
	1.5073	5.03967
	1.53196	5.03719
	1.55681	5.0347
	1.58187	5.03222
	1.60712	5.02973
	1.63257	5.02725
	1.65823	5.02476
	1.68408	5.02228
	1.71014	5.01979
	1.73639	5.0173
	1.76285	5.01482
	1.7895	5.01233
	1.81636	5.00985
	1.84341	5.00736
	1.87066	5.00488
	1.89812	5.00239
	1.92577	4.99991
	1.95363	4.99742
	1.98168	4.99493
	2.00994	4.99245
	2.03839	4.98996
	2.06705	4.98748
	2.0959	4.98499
	2.12496	4.98251
	2.15421	4.98002
	2.18366	4.97754
	2.21332	4.97505
	2.24317	4.97256
	2.27323	4.97008
	2.30348	4.96759
	2.33394	4.96511
	2.36459	4.96262
	2.39545	4.96014
	2.4265	4.95765
	2.45775	4.95517
	2.48921	4.95268
	2.52086	4.95019
	2.55272	4.94771
	2.58477	4.94522
	2.61703	4.94274
	2.64948	4.94025
	2.68214	4.93777
	2.71499	4.93528
	2.74804	4.9328
	2.7813	4.93031
	2.81475	4.92783
	2.84841	4.92534
	2.88226	4.92285
	2.91632	4.92037
	2.95057	4.91788
	2.98503	4.9154
	3.01968	4.91291
	3.05453	4.91043
	3.08959	4.90794
	3.12484	4.90546
	3.1603	4.90297
	3.19595	4.90048
	3.23181	4.898
	3.26786	4.89551
	3.30412	4.89303
	3.34057	4.89054
	3.37722	4.88806
	3.41408	4.88557
	3.45113	4.88309
	3.48839	4.8806
	3.52584	4.87811
	3.5635	4.87563
	3.60135	4.87314
	3.63941	4.87066
	3.67766	4.86817
	3.71611	4.86569
	3.75477	4.8632
	3.79362	4.86072
	3.83268	4.85823
	3.87193	4.85574
	3.91139	4.85326
	3.95104	4.85077
	3.9909	4.84829
	4.03095	4.8458
	4.0712	4.84332
	4.11166	4.84083
	4.15231	4.83835
	4.19317	4.83586
	4.23422	4.83338
	4.27548	4.83089
	4.31693	4.8284
	4.35859	4.82592
	4.40044	4.82343
	4.44249	4.82095
	4.48475	4.81846
	4.5272	4.81598
	4.56986	4.81349
	4.61271	4.81101
	4.65577	4.80852
	4.69902	4.80603
	4.74248	4.80355
	4.78613	4.80106
	4.82998	4.79858
	4.87404	4.79609
	4.91829	4.79361
	4.96275	4.79112
	5.0074	4.78864
	5.05226	4.78615
	5.09731	4.78366
	5.14257	4.78118
	5.18802	4.77869
	5.23367	4.77621
	5.27953	4.77372
	5.32558	4.77124
	5.37184	4.76875
	5.41829	4.76627
	5.46495	4.76378
	5.5118	4.76129
	5.55886	4.75881
	5.60611	4.75632
	5.65356	4.75384
	5.70122	4.75135
	5.74907	4.74887
	5.79713	4.74638
	5.84538	4.7439
	5.89384	4.74141
	5.94249	4.73893
	5.99135	4.73644
	6.0404	4.73395
	6.08965	4.73147
	6.13911	4.72898
	6.18876	4.7265
	6.23862	4.72401
	6.28867	4.72153
	6.33893	4.71904
	6.38938	4.71656
	6.44004	4.71407
	6.49089	4.71158
	6.54194	4.7091
	6.5932	4.70661
	6.64465	4.70413
	6.69631	4.70164
	6.74816	4.69916
	6.80022	4.69667
	6.85247	4.69419
	6.90493	4.6917
	6.95758	4.68921
	7.01043	4.68673
	7.06349	4.68424
	7.11674	4.68176
	7.1702	4.67927
	7.22385	4.67679
	7.27771	4.6743
	7.33176	4.67182
	7.38602	4.66933
	7.44047	4.66684
	7.49512	4.66436
	7.54998	4.66187
	7.60503	4.65939
	7.66029	4.6569
	7.71574	4.65442
	7.7714	4.65193
	7.82725	4.64945
	7.88331	4.64696
	7.93956	4.64447
	7.99601	4.64199
	8.05267	4.6395
	8.10952	4.63702
	8.16658	4.63453
	8.22383	4.63205
	8.28129	4.62956
	8.33894	4.62708
	8.3968	4.62459
	8.45485	4.62211
	8.5131	4.61962
	8.57156	4.61713
	8.63021	4.61465
	8.68907	4.61216
	8.74812	4.60968
	8.80738	4.60719
	8.86683	4.60471
	8.92649	4.60222
	8.98634	4.59974
	9.04639	4.59725
	9.10665	4.59476
	9.1671	4.59228
	9.22776	4.58979
	9.28861	4.58731
	9.34967	4.58482
	9.41092	4.58234
	9.47238	4.57985
	9.53403	4.57737
	9.59589	4.57488
	9.65794	4.57239
	9.72019	4.56991
	9.78265	4.56742
	9.8453	4.56494
	9.90816	4.56245
	9.97121	4.55997
	10.0345	4.55748											4.78
	10.0979	4.555
	10.1616	4.55251
	10.2254	4.55002
	10.2895	4.54754
	10.3537	4.54505
	10.4182	4.54257
	10.4828	4.54008
	10.5477	4.5376
	10.6128	4.53511
	10.678	4.53263
	10.7435	4.53014
	10.8091	4.52766
	10.875	4.52517
	10.941	4.52268
	11.0073	4.5202
	11.0737	4.51771
	11.1404	4.51523
	11.2072	4.51274
	11.2743	4.51026
	11.3416	4.50777
	11.409	4.50529
	11.4767	4.5028
	11.5445	4.50031
	11.6126	4.49783
	11.6808	4.49534
	11.7493	4.49286
	11.8179	4.49037
	11.8868	4.48789
	11.9558	4.4854
	12.0251	4.48292										3.214
	12.0946	4.48043
	12.1642	4.47794
	12.2341	4.47546
	12.3041	4.47297
	12.3744	4.47049
	12.4448	4.468
	12.5155	4.46552
	12.5863	4.46303
	12.6574	4.46055
	12.7286	4.45806
	12.8001	4.45557
	12.8718	4.45309
	12.9436	4.4506
	13.0157	4.44812
	13.0879	4.44563
	13.1604	4.44315
	13.233	4.44066
	13.3059	4.43818
	13.3789	4.43569
	13.4522	4.43321
	13.5256	4.43072
	13.5993	4.42823
	13.6732	4.42575
	13.7472	4.42326
	13.8215	4.42078
	13.8959	4.41829
	13.9706	4.41581
	14.0454	4.41332
	14.1205	4.41084
	14.1957	4.40835
	14.2712	4.40586
	14.3468	4.40338
	14.4227	4.40089
	14.4988	4.39841
	14.575	4.39592
	14.6515	4.39344
	14.7281	4.39095
	14.805	4.38847
	14.882	4.38598
	14.9593	4.38349
	15.0367	4.38101						6.585
	15.1144	4.37852
	15.1922	4.37604
	15.2703	4.37355
	15.3485	4.37107
	15.427	4.36858
	15.5057	4.3661
	15.5845	4.36361
	15.6636	4.36112
	15.7428	4.35864
	15.8223	4.35615
	15.9019	4.35367
	15.9818	4.35118
	16.0618	4.3487									2.953
	16.1421	4.34621
	16.2225	4.34373
	16.3032	4.34124
	16.3841	4.33875
	16.4651	4.33627
	16.5464	4.33378
	16.6278	4.3313
	16.7095	4.32881
	16.7913	4.32633
	16.8734	4.32384
	16.9556	4.32136
	17.0381	4.31887
	17.1207	4.31639
	17.2036	4.3139
	17.2867	4.31141
	17.3699	4.30893
	17.4534	4.30644
	17.537	4.30396
	17.6209	4.30147
	17.7049	4.29899
	17.7892	4.2965
	17.8736	4.29402
	17.9583	4.29153
	18.0431	4.28904
	18.1282	4.28656
	18.2135	4.28407
	18.2989	4.28159
	18.3846	4.2791
	18.4704	4.27662
	18.5565	4.27413
	18.6427	4.27165
	18.7292	4.26916
	18.8158	4.26667
	18.9027	4.26419
	18.9897	4.2617
	19.077	4.25922
	19.1645	4.25673
	19.2521	4.25425
	19.34	4.25176
	19.428	4.24928
	19.5163	4.24679
	19.6047	4.2443
	19.6934	4.24182
	19.7822	4.23933
	19.8713	4.23685
	19.9605	4.23436
	20.05	4.23188														5.98
	20.1397	4.22939
	20.2295	4.22691
	20.3196	4.22442
	20.4098	4.22194
	20.5003	4.21945
	20.5909	4.21696
	20.6818	4.21448
	20.7728	4.21199
	20.8641	4.20951
	20.9555	4.20702
	21.0472	4.20454
	21.1391	4.20205
	21.2311	4.19957
	21.3234	4.19708
	21.4158	4.19459
	21.5085	4.19211
	21.6013	4.18962
	21.6944	4.18714
	21.7876	4.18465
	21.8811	4.18217
	21.9747	4.17968
	22.0686	4.1772
	22.1627	4.17471
	22.2569	4.17222
	22.3514	4.16974
	22.446	4.16725
	22.5409	4.16477
	22.6359	4.16228
	22.7312	4.1598
	22.8266	4.15731
	22.9223	4.15483
	23.0181	4.15234
	23.1142	4.14985
	23.2105	4.14737
	23.3069	4.14488
	23.4036	4.1424
	23.5004	4.13991
	23.5975	4.13743
	23.6947	4.13494
	23.7922	4.13246
	23.8898	4.12997
	23.9877	4.12749
	24.0857	4.125
	24.184	4.12251
	24.2824	4.12003
	24.3811	4.11754
	24.48	4.11506
	24.579	4.11257
	24.6783	4.11009
	24.7777	4.1076
	24.8774	4.10512
	24.9772	4.10263
	25.0773	4.10014
	25.1775	4.09766
	25.278	4.09517
	25.3786	4.09269
	25.4795	4.0902
	25.5806	4.08772
	25.6818	4.08523
	25.7833	4.08275
	25.8849	4.08026
	25.9868	4.07777
	26.0888	4.07529
	26.1911	4.0728
	26.2935	4.07032
	26.3962	4.06783
	26.499	4.06535
	26.6021	4.06286
	26.7054	4.06038
	26.8088	4.05789
	26.9125	4.0554
	27.0163	4.05292
	27.1204	4.05043
	27.2246	4.04795
	27.3291	4.04546
	27.4337	4.04298
	27.5386	4.04049
	27.6436	4.03801
	27.7489	4.03552
	27.8544	4.03304
	27.96	4.03055
	28.0659	4.02806															5.015
	28.1719	4.02558
	28.2782	4.02309
	28.3846	4.02061
	28.4913	4.01812
	28.5981	4.01564
	28.7052	4.01315
	28.8124	4.01067
	28.9199	4.00818
	29.0276	4.00569
	29.1354	4.00321
	29.2435	4.00072
	29.3517	3.99824
	29.4602	3.99575
	29.5688	3.99327
	29.6777	3.99078
	29.7867	3.9883
	29.896	3.98581
	30.0054	3.98332
	30.1151	3.98084
	30.225	3.97835
	30.335	3.97587
	30.4453	3.97338
	30.5557	3.9709
	30.6664	3.96841
	30.7772	3.96593
	30.8883	3.96344
	30.9995	3.96095
	31.111	3.95847
	31.2226	3.95598
	31.3345	3.9535
	31.4466	3.95101
	31.5588	3.94853
	31.6713	3.94604
	31.7839	3.94356
	31.8968	3.94107
	32.0098	3.93858
	32.1231	3.9361
	32.2365	3.93361
	32.3502	3.93113
	32.464	3.92864
	32.5781	3.92616
	32.6924	3.92367
	32.8068	3.92119
	32.9215	3.9187
	33.0363	3.91622
	33.1514	3.91373
	33.2666	3.91124
	33.3821	3.90876
	33.4977	3.90627
	33.6136	3.90379
	33.7296	3.9013
	33.8459	3.89882
	33.9624	3.89633
	34.079	3.89385
	34.1959	3.89136
	34.3129	3.88887
	34.4302	3.88639
	34.5476	3.8839
	34.6653	3.88142
	34.7831	3.87893
	34.9012	3.87645
	35.0194	3.87396
	35.1379	3.87148
	35.2565	3.86899
	35.3754	3.8665
	35.4945	3.86402
	35.6137	3.86153
	35.7332	3.85905
	35.8528	3.85656
	35.9727	3.85408
	36.0927	3.85159
	36.213	3.84911
	36.3334	3.84662
	36.4541	3.84413
	36.5749	3.84165
	36.696	3.83916
	36.8173	3.83668
	36.9387	3.83419
	37.0604	3.83171
	37.1822	3.82922
	37.3043	3.82674
	37.4265	3.82425
	37.549	3.82177
	37.6716	3.81928
	37.7945	3.81679
	37.9175	3.81431
	38.0408	3.81182
	38.1643	3.80934
	38.2879	3.80685
	38.4118	3.80437
	38.5358	3.80188
	38.6601	3.7994
	38.7845	3.79691
	38.9092	3.79442
	39.034	3.79194
	39.1591	3.78945
	39.2843	3.78697
	39.4098	3.78448
	39.5355	3.782
	39.6613	3.77951
	39.7874	3.77703
	39.9136	3.77454
	40.0401	3.77205
	40.1667	3.76957
	40.2936	3.76708
	40.4206	3.7646
	40.5479	3.76211
	40.6753	3.75963
	40.803	3.75714
	40.9309	3.75466
	41.0589	3.75217
	41.1872	3.74968
	41.3156	3.7472
	41.4443	3.74471
	41.5731	3.74223
	41.7022	3.73974
	41.8314	3.73726
	41.9609	3.73477
	42.0905	3.73229
	42.2204	3.7298
	42.3505	3.72732
	42.4807	3.72483
	42.6112	3.72234
	42.7418	3.71986
	42.8727	3.71737
	43.0037	3.71489
	43.135	3.7124
	43.2664	3.70992
	43.3981	3.70743
	43.5299	3.70495
	43.662	3.70246
	43.7943	3.69997
	43.9267	3.69749
	44.0594	3.695
	44.1922	3.69252
	44.3253	3.69003
	44.4585	3.68755
	44.592	3.68506
	44.7256	3.68258
	44.8595	3.68009
	44.9935	3.6776
	45.1278	3.67512
	45.2623	3.67263
	45.3969	3.67015
	45.5318	3.66766
	45.6668	3.66518
	45.8021	3.66269
	45.9375	3.66021
	46.0732	3.65772							4.7
	46.209	3.65523
	46.3451	3.65275
	46.4813	3.65026
	46.6178	3.64778
	46.7544	3.64529
	46.8913	3.64281
	47.0284	3.64032
	47.1656	3.63784
	47.3031	3.63535
	47.4407	3.63286
	47.5786	3.63038
	47.7166	3.62789
	47.8549	3.62541
	47.9933	3.62292
	48.132	3.62044
	48.2708	3.61795
	48.4099	3.61547
	48.5492	3.61298
	48.6886	3.6105
	48.8283	3.60801
	48.9681	3.60552
	49.1082	3.60304
	49.2484	3.60055
	49.3889	3.59807
	49.5295	3.59558
	49.6704	3.5931
	49.8114	3.59061
	49.9527	3.58813
	50.0942	3.58564
	50.2358	3.58315
	50.3777	3.58067
	50.5197	3.57818
	50.662	3.5757
	50.8044	3.57321
	50.9471	3.57073
	51.0899	3.56824
	51.233	3.56576
	51.3762	3.56327
	51.5197	3.56078
	51.6634	3.5583
	51.8072	3.55581
	51.9513	3.55333
	52.0955	3.55084								3.807
	52.24	3.54836
	52.3846	3.54587
	52.5295	3.54339
	52.6745	3.5409
	52.8198	3.53841
	52.9652	3.53593
	53.1109	3.53344
	53.2568	3.53096
	53.4028	3.52847
	53.5491	3.52599
	53.6955	3.5235
	53.8422	3.52102
	53.989	3.51853
	54.1361	3.51605
	54.2833	3.51356
	54.4308	3.51107
	54.5784	3.50859
	54.7263	3.5061
	54.8744	3.50362
	55.0226	3.50113
	55.1711	3.49865
	55.3197	3.49616
	55.4686	3.49368
	55.6176	3.49119
	55.7669	3.4887
	55.9163	3.48622
	56.066	3.48373
	56.2158	3.48125
	56.3659	3.47876
	56.5162	3.47628
	56.6666	3.47379
	56.8173	3.47131
	56.9681	3.46882
	57.1192	3.46633
	57.2704	3.46385
	57.4219	3.46136
	57.5735	3.45888
	57.7254	3.45639
	57.8774	3.45391
	58.0297	3.45142
	58.1822	3.44894
	58.3348	3.44645
	58.4877	3.44396
	58.6407	3.44148
	58.794	3.43899
	58.9474	3.43651
	59.1011	3.43402												4.401
	59.2549	3.43154
	59.409	3.42905
	59.5632	3.42657
	59.7177	3.42408
	59.8724	3.4216
	60.0272	3.41911													4.457
	60.1823	3.41662
	60.3375	3.41414
	60.493	3.41165
	60.6486	3.40917
	60.8045	3.40668
	60.9605	3.4042
	61.1168	3.40171
	61.2732	3.39923
	61.4299	3.39674
	61.5867	3.39425
	61.7438	3.39177
	61.9011	3.38928
	62.0585	3.3868
	62.2162	3.38431
	62.374	3.38183
	62.5321	3.37934
	62.6903	3.37686
	62.8488	3.37437
	63.0074	3.37188
	63.1663	3.3694
	63.3253	3.36691
	63.4846	3.36443
	63.6441	3.36194
	63.8037	3.35946
	63.9636	3.35697
	64.1236	3.35449
	64.2839	3.352
	64.4443	3.34951
	64.605	3.34703
	64.7658	3.34454
	64.9269	3.34206
	65.0881	3.33957
	65.2496	3.33709
	65.4113	3.3346
	65.5731	3.33212
	65.7352	3.32963
	65.8974	3.32714
	66.0599	3.32466
	66.2225	3.32217
	66.3854	3.31969
	66.5484	3.3172
	66.7117	3.31472
	66.8751	3.31223
	67.0388	3.30975
	67.2027	3.30726
	67.3667	3.30478
	67.531	3.30229
	67.6954	3.2998
	67.8601	3.29732
	68.0249	3.29483
	68.19	3.29235
	68.3552	3.28986
	68.5207	3.28738
	68.6863	3.28489
	68.8522	3.28241
	69.0183	3.27992
	69.1845	3.27743
	69.351	3.27495
	69.5176	3.27246
	69.6845	3.26998
	69.8515	3.26749
	70.0188	3.26501
	70.1862	3.26252
	70.3539	3.26004
	70.5217	3.25755
	70.6898	3.25506
	70.8581	3.25258
	71.0265	3.25009
	71.1952	3.24761
	71.364	3.24512
	71.5331	3.24264
	71.7023	3.24015
	71.8718	3.23767
	72.0414	3.23518
	72.2113	3.23269
	72.3813	3.23021
	72.5516	3.22772
	72.7221	3.22524
	72.8927	3.22275
	73.0636	3.22027
	73.2346	3.21778
	73.4059	3.2153
	73.5773	3.21281
	73.749	3.21033
	73.9208	3.20784
	74.0929	3.20535
	74.2651	3.20287
	74.4376	3.20038
	74.6103	3.1979
	74.7831	3.19541
	74.9562	3.19293
	75.1294	3.19044
	75.3029	3.18796
	75.4765	3.18547
	75.6504	3.18298
	75.8244	3.1805
	75.9987	3.17801
	76.1731	3.17553
	76.3478	3.17304
	76.5226	3.17056
	76.6977	3.16807
	76.873	3.16559
	77.0484	3.1631
	77.2241	3.16061
	77.3999	3.15813
	77.576	3.15564
	77.7522	3.15316
	77.9287	3.15067
	78.1053	3.14819
	78.2822	3.1457
	78.4592	3.14322
	78.6365	3.14073
	78.814	3.13824
	78.9916	3.13576
	79.1695	3.13327
	79.3475	3.13079
	79.5258	3.1283
	79.7042	3.12582
	79.8829	3.12333
	80.0617	3.12085
	80.2408	3.11836
	80.42	3.11588
	80.5995	3.11339
	80.7792	3.1109
	80.959	3.10842
	81.1391	3.10593
	81.3193	3.10345
	81.4998	3.10096
	81.6804	3.09848
	81.8613	3.09599
	82.0423	3.09351
	82.2236	3.09102
	82.405	3.08853
	82.5867	3.08605
	82.7686	3.08356
	82.9506	3.08108
	83.1329	3.07859
	83.3153	3.07611
	83.498	3.07362
	83.6808	3.07114
	83.8639	3.06865
	84.0471	3.06616
	84.2306	3.06368
	84.4142	3.06119
	84.5981	3.05871
	84.7822	3.05622
	84.9664	3.05374
	85.1509	3.05125
	85.3355	3.04877
	85.5204	3.04628
	85.7054	3.04379
	85.8907	3.04131
	86.0761	3.03882
	86.2618	3.03634
	86.4476	3.03385
	86.6337	3.03137
	86.82	3.02888
	87.0064	3.0264
	87.1931	3.02391
	87.3799	3.02143
	87.567	3.01894
	87.7542	3.01645
	87.9417	3.01397
	88.1293	3.01148
	88.3172	3.009
	88.5052	3.00651
	88.6935	3.00403
	88.882	3.00154
	89.0706	2.99906
	89.2595	2.99657
	89.4485	2.99408
	89.6378	2.9916
	89.8272	2.98911
	90.0169	2.98663
	90.2067	2.98414
	90.3968	2.98166
	90.587	2.97917
	90.7775	2.97669
	90.9682	2.9742
	91.159	2.97171
	91.3501	2.96923
	91.5413	2.96674
	91.7328	2.96426
	91.9244	2.96177
	92.1163	2.95929
	92.3083	2.9568
	92.5006	2.95432
	92.693	2.95183
	92.8857	2.94934
	93.0786	2.94686
	93.2716	2.94437
	93.4649	2.94189
	93.6583	2.9394
	93.852	2.93692
	94.0458	2.93443
	94.2399	2.93195
	94.4341	2.92946
	94.6286	2.92697
	94.8232	2.92449
	95.0181	2.922
	95.2131	2.91952
	95.4084	2.91703
	95.6039	2.91455
	95.7995	2.91206
	95.9954	2.90958
	96.1914	2.90709
	96.3877	2.90461
	96.5841	2.90212
	96.7808	2.89963
	96.9776	2.89715
	97.1747	2.89466
	97.3719	2.89218
	97.5694	2.88969
	97.7671	2.88721
	97.9649	2.88472
	98.163	2.88224
	98.3612	2.87975
	98.5597	2.87726
	98.7583	2.87478
	98.9572	2.87229
	99.1562	2.86981
	99.3555	2.86732
	99.5549	2.86484
	99.7546	2.86235
	99.9545	2.85987
	0.3		5.55713
	0.311054		5.55503
	0.322309		5.55292
	0.333763		5.55082
	0.345418		5.54872
	0.357272		5.54661
	0.369327		5.54451
	0.381581		5.54241
	0.394036		5.5403
	0.40669		5.5382
	0.419545		5.5361
	0.432599		5.53399
	0.445853		5.53189
	0.459308		5.52979
	0.472962		5.52768
	0.486817		5.52558
	0.500871		5.52348
	0.515126		5.52137
	0.52958		5.51927
	0.544235		5.51717
	0.559089		5.51506
	0.574143		5.51296
	0.589398		5.51086
	0.604852		5.50875
	0.620507		5.50665
	0.636361		5.50455
	0.652416		5.50244
	0.66867		5.50034
	0.685125		5.49824
	0.701779		5.49613
	0.718634		5.49403
	0.735688		5.49193
	0.752942		5.48982
	0.770397		5.48772
	0.788051		5.48562
	0.805906		5.48351
	0.82396		5.48141
	0.842215		5.47931
	0.860669		5.4772
	0.879324		5.4751
	0.898178		5.473
	0.917233		5.47089
	0.936487		5.46879
	0.955941		5.46669
	0.975596		5.46458
	0.99545		5.46248
	1.0155		5.46038
	1.03576		5.45827
	1.05621		5.45617
	1.07687		5.45407
	1.09772		5.45196
	1.11878		5.44986
	1.14003		5.44776
	1.16149		5.44565
	1.18314		5.44355
	1.20499		5.44145
	1.22705		5.43934
	1.2493		5.43724
	1.27176		5.43514
	1.29441		5.43303
	1.31727		5.43093
	1.34032		5.42883
	1.36358		5.42672
	1.38703		5.42462
	1.41068		5.42252
	1.43454		5.42041
	1.45859		5.41831
	1.48285		5.41621
	1.5073		5.4141
	1.53196		5.412
	1.55681		5.4099
	1.58187		5.40779
	1.60712		5.40569
	1.63257		5.40359
	1.65823		5.40148
	1.68408		5.39938
	1.71014		5.39728
	1.73639		5.39517
	1.76285		5.39307
	1.7895		5.39097
	1.81636		5.38886
	1.84341		5.38676
	1.87066		5.38466
	1.89812		5.38255
	1.92577		5.38045
	1.95363		5.37835
	1.98168		5.37624
	2.00994		5.37414
	2.03839		5.37204
	2.06705		5.36993
	2.0959		5.36783
	2.12496		5.36573
	2.15421		5.36362
	2.18366		5.36152
	2.21332		5.35942
	2.24317		5.35731
	2.27323		5.35521
	2.30348		5.35311
	2.33394		5.351
	2.36459		5.3489
	2.39545		5.3468
	2.4265		5.34469
	2.45775		5.34259
	2.48921		5.34049
	2.52086		5.33838
	2.55272		5.33628
	2.58477		5.33418
	2.61703		5.33207
	2.64948		5.32997
	2.68214		5.32787
	2.71499		5.32576
	2.74804		5.32366
	2.7813		5.32156
	2.81475		5.31945
	2.84841		5.31735
	2.88226		5.31525
	2.91632		5.31314
	2.95057		5.31104
	2.98503		5.30894
	3.01968		5.30683
	3.05453		5.30473
	3.08959		5.30263
	3.12484		5.30052
	3.1603		5.29842
	3.19595		5.29632
	3.23181		5.29421
	3.26786		5.29211
	3.30412		5.29001
	3.34057		5.2879
	3.37722		5.2858
	3.41408		5.2837
	3.45113		5.28159
	3.48839		5.27949
	3.52584		5.27739
	3.5635		5.27528
	3.60135		5.27318
	3.63941		5.27108
	3.67766		5.26897
	3.71611		5.26687
	3.75477		5.26477
	3.79362		5.26266
	3.83268		5.26056
	3.87193		5.25846
	3.91139		5.25635
	3.95104		5.25425
	3.9909		5.25215
	4.03095		5.25004
	4.0712		5.24794
	4.11166		5.24584
	4.15231		5.24373
	4.19317		5.24163
	4.23422		5.23953
	4.27548		5.23742
	4.31693		5.23532
	4.35859		5.23322
	4.40044		5.23111
	4.44249		5.22901
	4.48475		5.22691
	4.5272		5.2248
	4.56986		5.2227
	4.61271		5.2206
	4.65577		5.21849
	4.69902		5.21639
	4.74248		5.21429
	4.78613		5.21218
	4.82998		5.21008
	4.87404		5.20798
	4.91829		5.20587
	4.96275		5.20377
	5.0074		5.20167
	5.05226		5.19956
	5.09731		5.19746
	5.14257		5.19536
	5.18802		5.19325
	5.23367		5.19115
	5.27953		5.18905
	5.32558		5.18694
	5.37184		5.18484
	5.41829		5.18274
	5.46495		5.18063
	5.5118		5.17853
	5.55886		5.17643
	5.60611		5.17432
	5.65356		5.17222
	5.70122		5.17012
	5.74907		5.16801
	5.79713		5.16591
	5.84538		5.16381
	5.89384		5.1617
	5.94249		5.1596
	5.99135		5.1575
	6.0404		5.15539
	6.08965		5.15329
	6.13911		5.15119
	6.18876		5.14908
	6.23862		5.14698
	6.28867		5.14488
	6.33893		5.14277
	6.38938		5.14067
	6.44004		5.13857
	6.49089		5.13646
	6.54194		5.13436
	6.5932		5.13226
	6.64465		5.13015
	6.69631		5.12805
	6.74816		5.12595
	6.80022		5.12384
	6.85247		5.12174
	6.90493		5.11964
	6.95758		5.11753
	7.01043		5.11543
	7.06349		5.11333
	7.11674		5.11122
	7.1702		5.10912
	7.22385		5.10702
	7.27771		5.10491
	7.33176		5.10281
	7.38602		5.10071
	7.44047		5.0986
	7.49512		5.0965
	7.54998		5.0944
	7.60503		5.09229
	7.66029		5.09019
	7.71574		5.08809
	7.7714		5.08598
	7.82725		5.08388
	7.88331		5.08178
	7.93956		5.07967
	7.99601		5.07757
	8.05267		5.07547
	8.10952		5.07336
	8.16658		5.07126
	8.22383		5.06916
	8.28129		5.06705
	8.33894		5.06495
	8.3968		5.06285
	8.45485		5.06074
	8.5131		5.05864
	8.57156		5.05654
	8.63021		5.05443
	8.68907		5.05233
	8.74812		5.05023
	8.80738		5.04812
	8.86683		5.04602
	8.92649		5.04392
	8.98634		5.04181
	9.04639		5.03971
	9.10665		5.03761
	9.1671		5.0355
	9.22776		5.0334
	9.28861		5.0313
	9.34967		5.02919
	9.41092		5.02709
	9.47238		5.02499
	9.53403		5.02288
	9.59589		5.02078
	9.65794		5.01868
	9.72019		5.01657
	9.78265		5.01447
	9.8453		5.01237
	9.90816		5.01026
	9.97121		5.00816
	10.0345		5.00606
	10.0979		5.00395
	10.1616		5.00185
	10.2254		4.99975
	10.2895		4.99764
	10.3537		4.99554
	10.4182		4.99344
	10.4828		4.99133
	10.5477		4.98923
	10.6128		4.98713
	10.678		4.98503
	10.7435		4.98292
	10.8091		4.98082
	10.875		4.97872
	10.941		4.97661
	11.0073		4.97451
	11.0737		4.97241
	11.1404		4.9703
	11.2072		4.9682
	11.2743		4.9661
	11.3416		4.96399
	11.409		4.96189
	11.4767		4.95979
	11.5445		4.95768
	11.6126		4.95558
	11.6808		4.95348
	11.7493		4.95137
	11.8179		4.94927
	11.8868		4.94717
	11.9558		4.94506
	12.0251		4.94296
	12.0946		4.94086
	12.1642		4.93875
	12.2341		4.93665
	12.3041		4.93455
	12.3744		4.93244
	12.4448		4.93034
	12.5155		4.92824
	12.5863		4.92613
	12.6574		4.92403
	12.7286		4.92193
	12.8001		4.91982
	12.8718		4.91772
	12.9436		4.91562
	13.0157		4.91351
	13.0879		4.91141
	13.1604		4.90931
	13.233		4.9072
	13.3059		4.9051
	13.3789		4.903
	13.4522		4.90089
	13.5256		4.89879
	13.5993		4.89669
	13.6732		4.89458
	13.7472		4.89248
	13.8215		4.89038
	13.8959		4.88827
	13.9706		4.88617
	14.0454		4.88407
	14.1205		4.88196
	14.1957		4.87986
	14.2712		4.87776
	14.3468		4.87565
	14.4227		4.87355
	14.4988		4.87145
	14.575		4.86934
	14.6515		4.86724
	14.7281		4.86514
	14.805		4.86303
	14.882		4.86093
	14.9593		4.85883
	15.0367		4.85672
	15.1144		4.85462
	15.1922		4.85252
	15.2703		4.85041
	15.3485		4.84831
	15.427		4.84621
	15.5057		4.8441
	15.5845		4.842
	15.6636		4.8399
	15.7428		4.83779
	15.8223		4.83569
	15.9019		4.83359
	15.9818		4.83148
	16.0618		4.82938
	16.1421		4.82728
	16.2225		4.82517
	16.3032		4.82307
	16.3841		4.82097
	16.4651		4.81886
	16.5464		4.81676
	16.6278		4.81466
	16.7095		4.81255
	16.7913		4.81045
	16.8734		4.80835
	16.9556		4.80624
	17.0381		4.80414
	17.1207		4.80204
	17.2036		4.79993
	17.2867		4.79783
	17.3699		4.79573
	17.4534		4.79362
	17.537		4.79152
	17.6209		4.78942
	17.7049		4.78731
	17.7892		4.78521
	17.8736		4.78311
	17.9583		4.781
	18.0431		4.7789
	18.1282		4.7768
	18.2135		4.77469
	18.2989		4.77259
	18.3846		4.77049
	18.4704		4.76838
	18.5565		4.76628
	18.6427		4.76418
	18.7292		4.76207
	18.8158		4.75997
	18.9027		4.75787
	18.9897		4.75576
	19.077		4.75366
	19.1645		4.75156
	19.2521		4.74945
	19.34		4.74735
	19.428		4.74525
	19.5163		4.74314
	19.6047		4.74104
	19.6934		4.73894
	19.7822		4.73683
	19.8713		4.73473
	19.9605		4.73263
	20.05		4.73052
	20.1397		4.72842
	20.2295		4.72632
	20.3196		4.72421
	20.4098		4.72211
	20.5003		4.72001
	20.5909		4.7179
	20.6818		4.7158
	20.7728		4.7137
	20.8641		4.71159
	20.9555		4.70949
	21.0472		4.70739
	21.1391		4.70528
	21.2311		4.70318
	21.3234		4.70108
	21.4158		4.69897
	21.5085		4.69687
	21.6013		4.69477
	21.6944		4.69266
	21.7876		4.69056
	21.8811		4.68846
	21.9747		4.68635
	22.0686		4.68425
	22.1627		4.68215
	22.2569		4.68004
	22.3514		4.67794
	22.446		4.67584
	22.5409		4.67373
	22.6359		4.67163
	22.7312		4.66953
	22.8266		4.66742
	22.9223		4.66532
	23.0181		4.66322
	23.1142		4.66111
	23.2105		4.65901
	23.3069		4.65691
	23.4036		4.6548
	23.5004		4.6527
	23.5975		4.6506
	23.6947		4.64849
	23.7922		4.64639
	23.8898		4.64429
	23.9877		4.64218
	24.0857		4.64008
	24.184		4.63798
	24.2824		4.63587
	24.3811		4.63377
	24.48		4.63167
	24.579		4.62956
	24.6783		4.62746
	24.7777		4.62536
	24.8774		4.62325
	24.9772		4.62115
	25.0773		4.61905
	25.1775		4.61694
	25.278		4.61484
	25.3786		4.61274
	25.4795		4.61063
	25.5806		4.60853
	25.6818		4.60643
	25.7833		4.60432
	25.8849		4.60222
	25.9868		4.60012
	26.0888		4.59801
	26.1911		4.59591
	26.2935		4.59381
	26.3962		4.5917
	26.499		4.5896
	26.6021		4.5875
	26.7054		4.58539
	26.8088		4.58329
	26.9125		4.58119
	27.0163		4.57908
	27.1204		4.57698
	27.2246		4.57488
	27.3291		4.57277
	27.4337		4.57067
	27.5386		4.56857
	27.6436		4.56646
	27.7489		4.56436
	27.8544		4.56226
	27.96		4.56015
	28.0659		4.55805
	28.1719		4.55595
	28.2782		4.55384
	28.3846		4.55174
	28.4913		4.54964
	28.5981		4.54753
	28.7052		4.54543
	28.8124		4.54333
	28.9199		4.54122
	29.0276		4.53912
	29.1354		4.53702
	29.2435		4.53491
	29.3517		4.53281
	29.4602		4.53071
	29.5688		4.5286
	29.6777		4.5265
	29.7867		4.5244
	29.896		4.52229
	30.0054		4.52019
	30.1151		4.51809
	30.225		4.51598
	30.335		4.51388
	30.4453		4.51178
	30.5557		4.50967
	30.6664		4.50757
	30.7772		4.50547
	30.8883		4.50336
	30.9995		4.50126
	31.111		4.49916
	31.2226		4.49705
	31.3345		4.49495
	31.4466		4.49285
	31.5588		4.49074
	31.6713		4.48864
	31.7839		4.48654
	31.8968		4.48443
	32.0098		4.48233
	32.1231		4.48023
	32.2365		4.47812
	32.3502		4.47602
	32.464		4.47392
	32.5781		4.47181
	32.6924		4.46971
	32.8068		4.46761
	32.9215		4.4655
	33.0363		4.4634
	33.1514		4.4613
	33.2666		4.45919
	33.3821		4.45709
	33.4977		4.45499
	33.6136		4.45288
	33.7296		4.45078
	33.8459		4.44868
	33.9624		4.44657
	34.079		4.44447
	34.1959		4.44237
	34.3129		4.44026
	34.4302		4.43816
	34.5476		4.43606
	34.6653		4.43395
	34.7831		4.43185
	34.9012		4.42975
	35.0194		4.42764
	35.1379		4.42554
	35.2565		4.42344
	35.3754		4.42133
	35.4945		4.41923
	35.6137		4.41713
	35.7332		4.41502
	35.8528		4.41292
	35.9727		4.41082
	36.0927		4.40871
	36.213		4.40661
	36.3334		4.40451
	36.4541		4.4024
	36.5749		4.4003
	36.696		4.3982
	36.8173		4.39609
	36.9387		4.39399
	37.0604		4.39189
	37.1822		4.38978
	37.3043		4.38768
	37.4265		4.38558
	37.549		4.38347
	37.6716		4.38137
	37.7945		4.37927
	37.9175		4.37716
	38.0408		4.37506
	38.1643		4.37296
	38.2879		4.37085
	38.4118		4.36875
	38.5358		4.36665
	38.6601		4.36454
	38.7845		4.36244
	38.9092		4.36034
	39.034		4.35823
	39.1591		4.35613
	39.2843		4.35403
	39.4098		4.35192
	39.5355		4.34982
	39.6613		4.34772
	39.7874		4.34561
	39.9136		4.34351
	40.0401		4.34141
	40.1667		4.3393
	40.2936		4.3372
	40.4206		4.3351
	40.5479		4.33299
	40.6753		4.33089
	40.803		4.32879
	40.9309		4.32668
	41.0589		4.32458
	41.1872		4.32248
	41.3156		4.32037
	41.4443		4.31827
	41.5731		4.31617
	41.7022		4.31406
	41.8314		4.31196
	41.9609		4.30986
	42.0905		4.30775
	42.2204		4.30565
	42.3505		4.30355
	42.4807		4.30144
	42.6112		4.29934
	42.7418		4.29724
	42.8727		4.29513
	43.0037		4.29303
	43.135		4.29093
	43.2664		4.28882
	43.3981		4.28672
	43.5299		4.28462
	43.662		4.28251
	43.7943		4.28041
	43.9267		4.27831
	44.0594		4.2762
	44.1922		4.2741
	44.3253		4.272
	44.4585		4.26989
	44.592		4.26779
	44.7256		4.26569
	44.8595		4.26358
	44.9935		4.26148
	45.1278		4.25938
	45.2623		4.25728
	45.3969		4.25517
	45.5318		4.25307
	45.6668		4.25097
	45.8021		4.24886
	45.9375		4.24676
	46.0732		4.24466
	46.209		4.24255
	46.3451		4.24045
	46.4813		4.23835
	46.6178		4.23624
	46.7544		4.23414
	46.8913		4.23204
	47.0284		4.22993
	47.1656		4.22783
	47.3031		4.22573
	47.4407		4.22362
	47.5786		4.22152
	47.7166		4.21942
	47.8549		4.21731
	47.9933		4.21521
	48.132		4.21311
	48.2708		4.211
	48.4099		4.2089
	48.5492		4.2068
	48.6886		4.20469
	48.8283		4.20259
	48.9681		4.20049
	49.1082		4.19838
	49.2484		4.19628
	49.3889		4.19418
	49.5295		4.19207
	49.6704		4.18997
	49.8114		4.18787
	49.9527		4.18576
	50.0942		4.18366
	50.2358		4.18156
	50.3777		4.17945
	50.5197		4.17735
	50.662		4.17525
	50.8044		4.17314
	50.9471		4.17104
	51.0899		4.16894
	51.233		4.16683
	51.3762		4.16473
	51.5197		4.16263
	51.6634		4.16052
	51.8072		4.15842
	51.9513		4.15632
	52.0955		4.15421
	52.24		4.15211
	52.3846		4.15001
	52.5295		4.1479
	52.6745		4.1458
	52.8198		4.1437
	52.9652		4.14159
	53.1109		4.13949
	53.2568		4.13739
	53.4028		4.13528
	53.5491		4.13318
	53.6955		4.13108
	53.8422		4.12897
	53.989		4.12687
	54.1361		4.12477
	54.2833		4.12266
	54.4308		4.12056
	54.5784		4.11846
	54.7263		4.11635
	54.8744		4.11425
	55.0226		4.11215
	55.1711		4.11004
	55.3197		4.10794
	55.4686		4.10584
	55.6176		4.10373
	55.7669		4.10163
	55.9163		4.09953
	56.066		4.09742
	56.2158		4.09532
	56.3659		4.09322
	56.5162		4.09111
	56.6666		4.08901
	56.8173		4.08691
	56.9681		4.0848
	57.1192		4.0827
	57.2704		4.0806
	57.4219		4.07849
	57.5735		4.07639
	57.7254		4.07429
	57.8774		4.07218
	58.0297		4.07008
	58.1822		4.06798
	58.3348		4.06587
	58.4877		4.06377
	58.6407		4.06167
	58.794		4.05956
	58.9474		4.05746
	59.1011		4.05536
	59.2549		4.05325
	59.409		4.05115
	59.5632		4.04905
	59.7177		4.04694
	59.8724		4.04484
	60.0272		4.04274
	60.1823		4.04063
	60.3375		4.03853
	60.493		4.03643
	60.6486		4.03432
	60.8045		4.03222
	60.9605		4.03012
	61.1168		4.02801
	61.2732		4.02591
	61.4299		4.02381
	61.5867		4.0217
	61.7438		4.0196
	61.9011		4.0175
	62.0585		4.01539
	62.2162		4.01329
	62.374		4.01119
	62.5321		4.00908
	62.6903		4.00698
	62.8488		4.00488
	63.0074		4.00277
	63.1663		4.00067
	63.3253		3.99857
	63.4846		3.99646
	63.6441		3.99436
	63.8037		3.99226
	63.9636		3.99015
	64.1236		3.98805
	64.2839		3.98595
	64.4443		3.98384
	64.605		3.98174
	64.7658		3.97964
	64.9269		3.97753
	65.0881		3.97543
	65.2496		3.97333
	65.4113		3.97122
	65.5731		3.96912
	65.7352		3.96702
	65.8974		3.96491
	66.0599		3.96281
	66.2225		3.96071
	66.3854		3.9586
	66.5484		3.9565
	66.7117		3.9544
	66.8751		3.95229
	67.0388		3.95019
	67.2027		3.94809
	67.3667		3.94598
	67.531		3.94388
	67.6954		3.94178
	67.8601		3.93967
	68.0249		3.93757
	68.19		3.93547
	68.3552		3.93336
	68.5207		3.93126
	68.6863		3.92916
	68.8522		3.92705
	69.0183		3.92495
	69.1845		3.92285
	69.351		3.92074
	69.5176		3.91864
	69.6845		3.91654
	69.8515		3.91443
	70.0188		3.91233
	70.1862		3.91023
	70.3539		3.90812
	70.5217		3.90602
	70.6898		3.90392
	70.8581		3.90181
	71.0265		3.89971
	71.1952		3.89761
	71.364		3.8955
	71.5331		3.8934
	71.7023		3.8913
	71.8718		3.88919
	72.0414		3.88709
	72.2113		3.88499
	72.3813		3.88288
	72.5516		3.88078
	72.7221		3.87868
	72.8927		3.87657
	73.0636		3.87447
	73.2346		3.87237
	73.4059		3.87026
	73.5773		3.86816
	73.749		3.86606
	73.9208		3.86395
	74.0929		3.86185
	74.2651		3.85975
	74.4376		3.85764
	74.6103		3.85554
	74.7831		3.85344
	74.9562		3.85133
	75.1294		3.84923
	75.3029		3.84713
	75.4765		3.84502
	75.6504		3.84292
	75.8244		3.84082
	75.9987		3.83871
	76.1731		3.83661
	76.3478		3.83451
	76.5226		3.8324
	76.6977		3.8303
	76.873		3.8282
	77.0484		3.82609
	77.2241		3.82399
	77.3999		3.82189
	77.576		3.81978
	77.7522		3.81768
	77.9287		3.81558
	78.1053		3.81347
	78.2822		3.81137
	78.4592		3.80927
	78.6365		3.80716
	78.814		3.80506
	78.9916		3.80296
	79.1695		3.80085
	79.3475		3.79875
	79.5258		3.79665
	79.7042		3.79454
	79.8829		3.79244
	80.0617		3.79034
	80.2408		3.78823
	80.42		3.78613
	80.5995		3.78403
	80.7792		3.78192
	80.959		3.77982
	81.1391		3.77772
	81.3193		3.77561
	81.4998		3.77351
	81.6804		3.77141
	81.8613		3.7693
	82.0423		3.7672
	82.2236		3.7651
	82.405		3.76299
	82.5867		3.76089
	82.7686		3.75879
	82.9506		3.75668
	83.1329		3.75458
	83.3153		3.75248
	83.498		3.75037
	83.6808		3.74827
	83.8639		3.74617
	84.0471		3.74406
	84.2306		3.74196
	84.4142		3.73986
	84.5981		3.73775
	84.7822		3.73565
	84.9664		3.73355
	85.1509		3.73144
	85.3355		3.72934
	85.5204		3.72724
	85.7054		3.72513
	85.8907		3.72303
	86.0761		3.72093
	86.2618		3.71882
	86.4476		3.71672
	86.6337		3.71462
	86.82		3.71251
	87.0064		3.71041
	87.1931		3.70831
	87.3799		3.7062
	87.567		3.7041
	87.7542		3.702
	87.9417		3.69989
	88.1293		3.69779
	88.3172		3.69569
	88.5052		3.69358
	88.6935		3.69148
	88.882		3.68938
	89.0706		3.68727
	89.2595		3.68517
	89.4485		3.68307
	89.6378		3.68096
	89.8272		3.67886
	90.0169		3.67676
	90.2067		3.67465
	90.3968		3.67255
	90.587		3.67045
	90.7775		3.66834
	90.9682		3.66624
	91.159		3.66414
	91.3501		3.66203
	91.5413		3.65993
	91.7328		3.65783
	91.9244		3.65572
	92.1163		3.65362
	92.3083		3.65152
	92.5006		3.64941
	92.693		3.64731
	92.8857		3.64521
	93.0786		3.6431
	93.2716		3.641
	93.4649		3.6389
	93.6583		3.63679
	93.852		3.63469
	94.0458		3.63259
	94.2399		3.63048
	94.4341		3.62838
	94.6286		3.62628
	94.8232		3.62417
	95.0181		3.62207
	95.2131		3.61997
	95.4084		3.61786
	95.6039		3.61576
	95.7995		3.61366
	95.9954		3.61155
	96.1914		3.60945
	96.3877		3.60735
	96.5841		3.60524
	96.7808		3.60314
	96.9776		3.60104
	97.1747		3.59893
	97.3719		3.59683
	97.5694		3.59473
	97.7671		3.59262
	97.9649		3.59052
	98.163		3.58842
	98.3612		3.58631
	98.5597		3.58421
	98.7583		3.58211
	98.9572		3.58
	99.1562		3.5779
	99.3555		3.5758
	99.5549		3.57369
	99.7546		3.57159
	99.9545		3.56949
	0.3			6.68446
	0.311054			6.68176
	0.322309			6.67906
	0.333763			6.67636
	0.345418			6.67366
	0.357272			6.67096
	0.369327			6.66826
	0.381581			6.66555
	0.394036			6.66285
	0.40669			6.66015
	0.419545			6.65745
	0.432599			6.65475
	0.445853			6.65205
	0.459308			6.64935
	0.472962			6.64665
	0.486817			6.64395
	0.500871			6.64125
	0.515126			6.63855
	0.52958			6.63585
	0.544235			6.63315
	0.559089			6.63045
	0.574143			6.62775
	0.589398			6.62505
	0.604852			6.62235
	0.620507			6.61965
	0.636361			6.61695
	0.652416			6.61425
	0.66867			6.61155
	0.685125			6.60885
	0.701779			6.60615
	0.718634			6.60345
	0.735688			6.60075
	0.752942			6.59804
	0.770397			6.59534
	0.788051			6.59264
	0.805906			6.58994
	0.82396			6.58724
	0.842215			6.58454
	0.860669			6.58184
	0.879324			6.57914
	0.898178			6.57644
	0.917233			6.57374
	0.936487			6.57104
	0.955941			6.56834
	0.975596			6.56564
	0.99545			6.56294
	1.0155			6.56024
	1.03576			6.55754
	1.05621			6.55484
	1.07687			6.55214
	1.09772			6.54944
	1.11878			6.54674
	1.14003			6.54404
	1.16149			6.54134
	1.18314			6.53864
	1.20499			6.53594
	1.22705			6.53324
	1.2493			6.53053
	1.27176			6.52783
	1.29441			6.52513
	1.31727			6.52243
	1.34032			6.51973
	1.36358			6.51703
	1.38703			6.51433
	1.41068			6.51163
	1.43454			6.50893
	1.45859			6.50623
	1.48285			6.50353
	1.5073			6.50083
	1.53196			6.49813
	1.55681			6.49543
	1.58187			6.49273
	1.60712			6.49003
	1.63257			6.48733
	1.65823			6.48463
	1.68408			6.48193
	1.71014			6.47923
	1.73639			6.47653
	1.76285			6.47383
	1.7895			6.47113
	1.81636			6.46843
	1.84341			6.46573
	1.87066			6.46302
	1.89812			6.46032
	1.92577			6.45762
	1.95363			6.45492
	1.98168			6.45222
	2.00994			6.44952
	2.03839			6.44682
	2.06705			6.44412
	2.0959			6.44142
	2.12496			6.43872
	2.15421			6.43602
	2.18366			6.43332
	2.21332			6.43062
	2.24317			6.42792
	2.27323			6.42522
	2.30348			6.42252
	2.33394			6.41982
	2.36459			6.41712
	2.39545			6.41442
	2.4265			6.41172
	2.45775			6.40902
	2.48921			6.40632
	2.52086			6.40362
	2.55272			6.40092
	2.58477			6.39822
[truncated: 2,731 more rows]
