# Supplementary material for: The evolving genetic landscape of telomere biology disorder dyskeratosis congenita
Source: EMBO Mol Med. 2024 Aug 28;16(10):16. doi: 10.1038/s44321-024-00118-x (PMC11473520; doi:10.1038/s44321-024-00118-x)
Supplement: Supplementary file 7 — Source data Fig. 4 [file 44321_2024_118_MOESM7_ESM.zip › Figure 4/Numerical data Figure 4F.xlsx]

## Sheet: Sheet1
			Fig.4F	Control	Case15
				2	2
			RPA1/TRF2 PLA foci	2	2
				2	2
				2	2
				2	2
				2	2
				2	2
				2	2
				2	2
				2	2
				2	2
				2	2
				2	2
				2	2
				2	2
				2	2
				2	2
				2	2
				2	2
				2	2
				2	2
				2	2
				2	2
				2	2
				2	2
				2	2
				2	2
				2	2
				2	2
				2	2
				2	2
				2	2
				2	2
				2	2
				2	2
				2	2
				3	3
				3	3
				3	3
				3	3
				3	3
				2	2
				3	3
				3	3
				3	3
				3	3
				3	3
				3	3
				2	2
				3	3
				3	3
				3	3
				3	3
				3	3
				3	3
				3	3
				3	3
				3	3
				3	3
				2	2
				3	3
				2	2
				3	3
				3	3
				3	3
				2	2
				2	2
				3	3
				2	2
				3	3
				3	3
				2	2
				2	3
				3	3
				3	3
				3	3
				2	3
				2	3
				3	3
				3	3
				3	3
				3	3
				2	2
				3	3
				3	3
				3	3
				3	3
				3	3
				2	2
				2	2
				2	2
				3	3
				3	3
				3	3
				3	3
				2	3
				2	2
				3	3
				2	2
				3	3
				3	3
				2	2
				2	2
				2	2
				2	2
				2	2
				2	2
				2	2
				1	1
				1	1
				1	2
				1	1
				0	0
				1	1
				1	1
				3	3
				3	3
				3	3
				2	3
				3	3
				3	3
				3	3
				3	3
				3	3
				3	3
				3	3
				3	3
				3	3
				3	3
				3	3
				2	3
				3	3
				2	3
				3	3
				2	3
				3	3
				3	3
				3	3
				2	2
				2	2
				3	3
				3	3
				3	3
				2	2
				3	3
				2	2
				2	2
				3	3
				3	3
				3	3
				2	2
				2	2
				3	3
				3	3
				3	3
				3	3
				3	3
				2	2
				3	3
				3	3
				3	3
				2	2
				3	3
				3	3
				3	3
				3	3
				3	3
				3	3
				3	3
				2	3
				3	3
				3	3
				2	2
				2	2
				2	2
				2	1
				2	2
				3	3
				2	3
				3	3
				3	3
				3	3
				2	2
				2	3
				3	3
				2	2
				2	2
				2	2
				2	2
				2	2
				2	2
				2	2
				2	2
				2	2
				2	2
				2	2
				2	2
				2	2
				2	2
				2	2
				2	2
				2	2
				2	2
				2	2
				2	2
				2	2
				2	2
				2	2
				1	1
				2	2
				2	2
				2	2
				2	2
				2	2
				2	2
				2	2
				2	2
				2	2
				2	2
				2	2
				2	2
				2	2
				2	2
				2	2
				2	2
				2	2
				2	2
				2	2
				2	2
				2	2
				2	2
				2	2
				2	2
				2	2
				2	2
				2	2
				2	2
				2	2
				2	2
				2	2
				2	2
				2	2
				2	2
				2	2
				2	2
				2	2
				2	2
				2	2
				2	2
				2	2
				2	2
				2	2
				2	2
				2	2
				2	2
				2	2
				0	0
				2	2
				2	2
				2	3
				2	2
				2	2
				2	2
				2	2
				2	3
				2	2
				2	2
				2	3
				2	3
				2	2
				2	2
				2	2
				2	2
				2	3
				2	3
				2	2
				2	2
				2	2
				2	2
				2	2
				2	2
				2	2
				2	2
				2	2
				2	2
				2	3
				2	2
				2	2
				2	2
				2	2
				2	2
				2	2
				2	2
				2	2
				3	3
				2	2
				2	2
				2	2
				2	2
				2	2
				2	2
				2	2
				2	3
				2	2
				2	3
				2	3
				2	2
				2	2
				2	3
				2	2
				2	3
				2	3
				2	2
				2	2
				2	2
				2	3
				2	2
				2	2
				2	2
				2	2
				2	2
				2	2
				2	3
				2	3
				2	2
				2	2
				2	3
				2	2
				2	2
				2	2
				2	2
				2	2
				2	2
				2	2
				2	2
				2	2
				2	2
				2	2
				2	2
				2	2
				2	2
				2	2
				2	2
				2	2
				2	2
				2	2
				2	2
				2	2
				2	2
				2	2
				2	2
				2	2
				2	2
				2	2
				2	2
				2	2
				2	2
				2	2
				2	2
				2	2
				2	2
				2	2
				2	2
				2	2
				2	2
				2	2
				3	3
				3	3
				2	2
				3	3
				3	3
				3	3
				3	3
				3	3
				4	4
				3	3
				3	3
				3	3
				3	3
				3	3
				3	3
				3	3
				3	3
				3	3
				3	3
				3	3
				3	3
				3	3
				2	2
				3	3
				3	3
				3	3
				3	3
				3	3
				3	3
				3	2
				3	3
				3	3
				3	3
				3	3
				3	3
				2	3
				2	2
				3	3
				4	4
				3	4
				3	3
				4	4
				3	4
				3	4
				4	4
				3	3
				3	4
				3	4
				3	3
				3	3
				3	3
				4	4
				3	4
				4	4
				3	3
				3	4
				4	4
				3	3
				3	4
				3	3
				2	2
				3	3
				3	3
				3	3
				3	3
				3	3
				2	2
				2	2
				3	3
				3	3
				3	3
				3	3
				1	1
				1	1
				1	1
				3	3
				3	3
				3	3
				3	4
				4	4
				3	3
				3	3
				3	3
				3	4
				3	3
				3	3
				3	4
				3	3
				3	3
				3	3
				4	4
				4	4
				3	3
				4	4
				3	3
				3	3
				3	3
				3	4
				3	3
				3	3
				3	3
				3	3
				4	4
				3	3
				3	4
				3	3
				3	3
				3	3
				3	3
				3	3
				3	3
				3	3
				3	3
				4	4
				4	4
				3	3
				3	3
				3	3
				3	3
				3	3
				3	3
				3	4
				3	3
				3	3
				3	3
				3	3
				3	4
				3	3
				3	3
				2	2
				3	3
				3	3
				3	4
				3	3
				3	4
				2	2
				3	3
				3	3
				3	3
				3	3
				3	3
				2	2
				3	3
				3	3
				4	4
				3	3
				3	3
				3	3
				3	3
				3	3
				3	3
				3	3
				3	3
				3	3
				3	3
				3	4
				3	3
				3	3
				3	4
				3	3
				3	3
				3	3
				3	4
				3	3
				3	4
				3	3
				3	3
				3	3
				3	3
				3	4
				3	3
				2	2
				3	3
				3	3
				3	4
				3	3
				3	4
				3	4
				3	4
				3	3
				2	2
				3	3
				4	4
				3	3
				3	3
				3	3
				3	3
				3	3
				2	2
				3	3
				3	3
				4	4
				3	4
				3	4
				2	3
				3	3
				3	4
				3	4
				3	3
				3	4
				2	3
				3	3
				3	3
				3	3
				3	5
				3	4
				3	3
				3	3
				3	3
				2	3
				3	4
				3	4
				3	4
				3	3
				3	4
				3	3
				3	4
				3	4
				3	3
				3	3
				3	3
				3	3
				3	3
				2	3
				3	3
				2	3
				3	3
				3	4
				3	4
				3	3
				2	3
				2	2
				3	4
				3	4
				3	3
				3	3
				3	3
				2	2
				3	4
				3	3
				3	3
				3	3
				3	3
				2	2
				3	3
				3	3
				3	3
				3	3
				3	3
				3	3
				2	3
				3	3
				3	3
				3	4
				3	3
				4	6
				3	3
				3	4
				3	3
				3	4
				3	5
				3	4
				3	4
				4	5
				4	4
				3	4
				3	3
				2	2
				4	4
				4	5
				4	5
				3	4
				3	3
				4	5
				4	4
				3	4
				3	5
				3	4
				3	3
				3	3
				3	5
				3	3
				3	4
				3	3
				3	4
				3	3
				3	3
				3	4
				3	4
				3	3
				2	1
				2	1
				2	1
				1	1
				1	1
				2	2
				2	2
				1	1
				2	2
				1	1
				1	1
				2	1
				1	1
				2	1
				2	2
				2	2
				1	1
				2	2
				2	2
				2	2
				2	2
				2	2
				2	2
				2	2
				2	1
				2	2
				2	2
				2	2
				2	2
				1	1
				2	2
				2	2
				2	2
				2	1
				2	2
				2	2
				2	2
				2	2
				2	2
				2	2
				2	2
				2	2
				2	2
				2	2
				2	2
				2	2
				2	2
				2	2
				2	2
				2	2
				2	2
				2	2
				2	2
				2	2
				2	2
				2	2
				2	2
				2	2
				2	2
				2	2
				2	2
				2	2
				2	2
				2	2
				2	2
				2	2
				2	2
				2	2
				2	2
				2	2
				2	2
				2	2
				2	2
				2	2
				2	2
				2	2
				2	2
				2	2
				2	2
				2	2
				2	2
				1	1
				2	2
				2	2
				2	2
				2	2
				2	2
				2	2
				2	2
				2	2
				2	2
				2	2
				2	2
				2	2
				2	2
				2	2
				2	2
				2	2
				2	2
				2	2
				2	2
				2	2
				2	2
				2	2
				2	2
				2	2
				1	1
				1	1
				1	1
				2	2
				2	2
				2	2
				2	2
				2	2
				2	2
				2	2
				2	2
				2	2
				2	2
				2	2
				2	2
				2	2
				2	2
				2	2
				2	2
				2	2
				2	2
				2	2
				2	2
				2	2
				2	2
				2	2
				2	2
				2	2
				2	2
				2	2
				2	2
				2	2
				2	2
				2	2
				2	2
				2	2
				2	2
				2	2
				2	2
				2	2
				2	2
				2	2
				2	2
				2	2
				2	2
				2	2
				2	2
				2	2
				2	2
				2	2
				2	2
				2	2
				2	2
				2	2
				2	2
				2	2
				2	2
				2	2
				2	2
				2	2
				2	2
				2	2
				2	2
				2	2
				2	2
				2	2
				2	2
				2	2
				2	2
				2	2
				2	2
				2	2
				2	2
				2	1
				2	2
				2	2
				2	2
				2	2
				2	2
				2	2
				2	2
				2	3
				2	2
				2	2
				2	2
				2	2
				2	2
				2	2
				2	2
				2	2
				2	2
				2	2
				2	2
				2	2
				2	2
				2	2
				2	2
				2	2
				2	2
				1	2
				2	2
				2	2
				2	2
				2	2
				2	2
				2	2
				2	2
				2	2
				2	2
				2	2
				2	2
				2	3
				2	2
				2	2
				2	3
				2	2
				2	2
				2	2
				2	2
				2	2
				2	2
				2	2
				2	2
				2	2
				2	2
				3	3
				2	2
				2	2
				2	2
				2	2
				2	2
				2	2
				0	0
				2	2
				2	2
				2	2
				2	2
				2	2
				2	2
				2	2
				2	2
				2	2
				2	2
				2	2
				2	2
				2	2
				2	2
				2	2
				2	2
				2	2
				2	2
				2	2
				2	2
				2	2
				2	2
				2	2
				2	2
				2	2
				2	2
				2	2
				2	2
				2	2
				2	2
				2	2
				2	2
				2	2
				2	2
				2	2
				2	2
				2	2
				2	2
				2	2
				2	2
				2	2
				2	2
				2	2
				2	2
				2	2
				2	2
				2	2
				2	2
				2	2
				2	2
				2	2
				2	2
				2	2
				2	2
				2	3
				2	3
				2	2
				2	2
				2	2
				2	2
				2	2
				1	1
				2	2
				2	2
				2	2
				2	2
				2	2
				2	2
				2	2
				2	2
				2	2
				2	2
				2	2
				2	2
				2	2
				2	2
				2	2
				2	2
				2	2
				2	3
				2	2
				2	2
				2	2
				2	2
				2	2
				2	2
				2	2
				2	2
				2	2
				2	2
				2	2
				2	2
				2	2
				1	2
				2	2
				1	1
				2	2
				2	2
				2	2
				2	1
				2	2
				2	2
				2	2
				2	1
				1	2
				2	2
				2	2
				2	2
				1	1
				1	1
				2	2
				2	2
				2	1
				2	2
				1	1
				1	1
				2	2
				1	1
				2	2
				1	1
				2	2
				2	2
				2	2
				2	2
				2	2
				2	2
				2	2
				2	2
				2	2
				2	2
				2	2
				2	2
				2	2
				2	2
				2	2
				2	2
				2	2
				2	2
				2	2
				2	2
				2	2
				2	2
				2	2
				2	2
				2	2
				2	2
				2	2
				2	2
				2	2
				2	2
				2	2
				2	2
				2	2
				2	2
				2	2
				2	2
				2	2
				2	2
				2	2
				2	2
				2	2
				2	2
				2	2
				2	2
				2	2
				2	2
				2	2
				2	2
				2	2
				2	2
				2	2
				2	2
				2	2
				2	2
				2	2
				2	2
				2	2
				2	2
				2	2
				2	2
				2	2
				2	2
				2	2
				2	2
				2	2
				2	2
				2	3
				2	2
				2	2
				2	2
				2	2
				2	2
				2	2
				1	1
				2	2
				1	1
				1	1
				2	2
				2	2
				2	2
				2	2
				2	2
				2	2
				2	2
				2	2
				2	2
				2	2
				2	2
				2	2
				2	2
				2	2
				2	2
				2	2
				2	2
				2	2
				2	2
				2	2
				2	2
				2	2
				2	2
				2	2
				2	2
				2	2
				2	2
				2	2
				2	2
				2	2
				2	2
				2	2
				2	2
				2	2
				2	2
				2	2
				2	2
				2	2
				2	2
				2	2
				2	2
				2	2
				2	2
				2	2
				2	2
				2	2
				2	2
				2	2
				2	2
				2	2
				2	2
				2	2
				2	2
				2	2
				2	2
				2	2
				2	2
				2	2
				2	2
				2	2
				2	2
				2	2
				2	2
				2	2
				2	2
				2	2
				2	2
				2	2
				2	2
				2	2
				2	2
				2	2
				2	2
				2	2
				2	2
				2	2
				2	2
				2	2
				2	2
				2	2
				2	2
				2	2
				2	2
				2	2
				2	2
				2	2
				2	2
				2	2
				2	2
				2	2
				2	2
				2	2
				2	2
				2	2
				2	2
				2	2
				2	2
				2	2
				2	2
				2	2
				2	2
				2	2
				2	2
				2	2
				2	2
				2	2
				2	2
				2	2
				2	2
				2	2
				2	2
				2	2
				2	2
				2	2
				2	2
				2	2
				2	2
				2	2
				2	2
				2	2
				2	2
				2	2
				2	3
				2	2
				2	2
				2	2
				2	2
				2	2
				2	2
				0	0
				2	2
				2	2
				2	2
				2	2
				2	2
				2	2
				2	2
				2	2
				2	2
				2	2
				2	2
				2	2
				2	2
				2	2
				2	2
				2	2
				2	2
				2	2
				2	2
				2	2
				2	2
				2	2
				2	2
				2	2
				2	2
				2	2
				2	2
				2	2
				2	2
				2	2
				2	2
				2	2
				2	2
				2	2
				2	2
				2	2
				2	2
				2	2
				2	2
				2	2
				2	2
				2	2
				2	2
				2	2
				2	2
				2	2
				2	2
				2	2
				2	2
				2	2
				2	2
				2	2
				2	2
				2	2
				2	3
				2	2
				2	2
				2	2
				2	2
				2	2
				2	2
				2	2
				2	2
				2	2
				2	2
				2	2
				2	3
				2	2
				2	2
				2	2
				2	2
				2	2
				2	2
				2	2
				2	2
				2	2
				2	2
				2	2
				2	2
				2	2
				2	2
				2	2
				2	2
				2	2
				2	3
				2	2
				2	2
				2	2
				2	2
				2	2
				2	2
				2	2
				2	2
				2	2
				2	2
				2	2
				1	1
				2	2
				2	2
				2	2
				2	2
				2	2
				2	2
				2	2
				2	2
				2	2
				2	2
				2	2
				2	2
				2	2
				2	2
				2	2
				2	2
				2	2
				2	2
				2	2
				2	2
				2	2
				2	2
				2	2
				4	4
				5	5
				6	6
				5	5
				5	5
				4	4
				5	5
				5	5
				6	6
				4	4
				5	5
				5	5
				4	4
				5	5
				4	4
				4	4
				5	5
				2	2
				4	4
				4	4
				5	6
				5	5
				3	3
				4	4
				2	2
				2	2
				4	4
				6	7
				6	6
				6	6
				3	3
				4	4
				4	5
				5	6
				4	4
				3	3
				8	8
				3	5
				3	4
				3	3
				3	4
				3	4
				5	4
				9	4
				9	4
				7	8
				3	3
				8	9
				9	5
				5	5
				9	4
				8	5
				8	5
				2	6
				2	4
				2	5
				2	5
				2	4
				2	5
				2	5
				2	6
				2	4
				2	3
				2	3
				2	3
				2	9
				9	9
				9	3
				3	3
				3	3
				8	9
				5	6
				1	1
				1	1
				1	1
				2	2
				1	1
				4	5
				5	5
				5	5
				5	5
				5	6
				4	4
				5	5
				5	5
				6	6
				6	6
				7	7
				6	7
				4	5
				5	5
				4	4
				6	6
				5	5
				5	5
				3	3
				5	5
				3	3
				4	5
				5	6
				4	4
				3	3
				2	3
				7	7
				4	4
				6	6
				4	4
				5	5
				5	5
				7	8
				4	5
				4	5
				4	4
				8	8
				7	7
				9	9
				9	4
				7	8
				8	9
				6	6
				8	9
				8	9
				9	3
				8	9
				9	9
				2	2
				8	8
				6	6
				8	9
				8	8
				8	8
				5	5
				8	8
				9	9
				8	8
				8	8
				8	8
				2	3
				8	8
				7	9
				7	8
				8	9
				7	7
				8	9
				8	8
				7	7
				7	7
				9	3
				7	8
				5	5
				5	6
				4	5
				5	6
				5	6
				3	4
				5	5
				6	7
				6	6
				6	6
				6	6
				5	5
				5	5
				5	5
				5	5
				5	6
				5	6
				5	5
				5	5
				6	7
				6	7
				5	6
				4	6
				4	5
				2	2
				5	6
				5	7
				6	7
				5	7
				5	5
				7	7
				4	4
				5	5
				4	5
				5	6
				5	6
				7	8
				6	7
				7	7
				6	7
				5	5
				5	6
				6	6
				6	7
				8	9
				7	9
				6	7
				5	5
				2	2
				6	6
				6	7
				7	7
				7	8
				5	6
				5	6
				5	6
				7	8
				9	2
				4	5
				4	5
				5	6
				5	6
				4	5
				5	6
				5	5
				4	5
				5	8
				5	6
				5	5
				5	5
				5	5
				5	7
				5	5
				6	6
				4	4
				4	5
				5	5
				5	6
				4	4
				4	4
				4	4
				4	4
				4	4
				5	6
				4	4
				4	4
				5	5
				3	3
				4	5
				7	9
				4	5
				2	2
				4	4
				3	3
				5	6
				6	6
				1	1
				3	3
				4	4
				4	5
				5	6
				4	5
				4	4
				3	3
				5	5
				5	5
				4	5
				5	5
				2	4
				5	6
				7	7
				6	6
				6	7
				6	6
				5	6
				5	6
				3	3
				5	5
				5	5
				4	5
				5	5
				4	5
				5	5
				4	4
				4	4
				4	5
				4	5
				5	6
				5	6
				6	7
				4	4
				5	6
				5	5
				6	7
				4	4
				5	6
				5	6
				5	7
				7	7
				6	6
				5	5
				7	8
				4	5
				9	4
