# Supplementary material for: The evolving genetic landscape of telomere biology disorder dyskeratosis congenita
Source: EMBO Mol Med. 2024 Aug 28;16(10):16. doi: 10.1038/s44321-024-00118-x (PMC11473520; doi:10.1038/s44321-024-00118-x)
Supplement: Supplementary file 8 — Source data Fig. 5 [file 44321_2024_118_MOESM8_ESM.zip]

Archive with 13 entries (12 files):
- Figure 5/
- Figure 5/Numerical data Figure 5B.xlsx
- __MACOSX/Figure 5/._Numerical data Figure 5B.xlsx
- Figure 5/Numerical data Figure 5I.xlsx
- __MACOSX/Figure 5/._Numerical data Figure 5I.xlsx
- Figure 5/Numerical data Figure 5H.xlsx
- __MACOSX/Figure 5/._Numerical data Figure 5H.xlsx
- Figure 5/Numerical data Figure 5G.xlsx
- __MACOSX/Figure 5/._Numerical data Figure 5G.xlsx
- Figure 5/Numerical data Figure 5J.xlsx
- __MACOSX/Figure 5/._Numerical data Figure 5J.xlsx
- Figure 5/Figure 5F.tiff
- __MACOSX/Figure 5/._Figure 5F.tiff
