# Supplementary material for: The evolving genetic landscape of telomere biology disorder dyskeratosis congenita
Source: EMBO Mol Med. 2024 Aug 28;16(10):16. doi: 10.1038/s44321-024-00118-x (PMC11473520; doi:10.1038/s44321-024-00118-x)
Supplement: Supplementary file 8 — Source data Fig. 5 [file 44321_2024_118_MOESM8_ESM.zip › Figure 5/Numerical data Figure 5I.xlsx]

## Sheet: Sheet1
	Fig.5I			control			PARN KD			ZCCHC8 KD
			Mean	SD	N	Mean	SD	N	Mean	SD	N
		PARN	1	0.07	5	0.28	0.06	5	0.7	0.08	5
		ZCCHC8	1	0.06	5	1.08	0.14	5	0.52	0.06	5
