# Supplementary material for: The evolving genetic landscape of telomere biology disorder dyskeratosis congenita
Source: EMBO Mol Med. 2024 Aug 28;16(10):16. doi: 10.1038/s44321-024-00118-x (PMC11473520; doi:10.1038/s44321-024-00118-x)
Supplement: Supplementary file 8 — Source data Fig. 5 [file 44321_2024_118_MOESM8_ESM.zip › Figure 5/Numerical data Figure 5H.xlsx]

## Sheet: Sheet1
	Fig.5H	Controls	PARN	ZCCHC8
		1.1682	7.6819	2.01365
		1.04754	5.64443	1.13355
		1.03327	10.0496
		1.44879	14.6049
		1.62009
		0.746499
		1.09523			Mean value in each cell for each sample run in triplicates
		0.708541
		0.627348
		0.70889
		1.47036
		1.53683
		1.42477
		0.764377
		1.04495
		1.09204
		0.649077
		0.717519
