# Supplementary material for: The evolving genetic landscape of telomere biology disorder dyskeratosis congenita
Source: EMBO Mol Med. 2024 Aug 28;16(10):16. doi: 10.1038/s44321-024-00118-x (PMC11473520; doi:10.1038/s44321-024-00118-x)
Supplement: Supplementary file 8 — Source data Fig. 5 [file 44321_2024_118_MOESM8_ESM.zip › Figure 5/Numerical data Figure 5G.xlsx]

## Sheet: Sheet1
Fig.5G	Controls	ZCCHC8 Cases
	0.768303	1.11169
	2.40208	3.01999
	0.893944	2.29043
	1.08349	1.72671
	0.834731
	0.652117
	0.750134			Mean value of Triplicates in each cell
	0.826171
	1.25008
	1.32655
	0.629143
	1.50169
	1.05845
