# Supplementary material for: The evolving genetic landscape of telomere biology disorder dyskeratosis congenita
Source: EMBO Mol Med. 2024 Aug 28;16(10):16. doi: 10.1038/s44321-024-00118-x (PMC11473520; doi:10.1038/s44321-024-00118-x)
Supplement: Supplementary file 8 — Source data Fig. 5 [file 44321_2024_118_MOESM8_ESM.zip › Figure 5/Numerical data Figure 5J.xlsx]

## Sheet: Sheet1
	Fig.5J
		Controls			PARN kd hex			ZCCHC8 kd
		Mean	SD	N	Mean	SD	N	Mean	SD	N
		1.18039	0.752966	5	2.54062	0.320591	5	0.794582	0.100573	5
