# Supplementary material for: The evolving genetic landscape of telomere biology disorder dyskeratosis congenita
Source: EMBO Mol Med. 2024 Aug 28;16(10):16. doi: 10.1038/s44321-024-00118-x (PMC11473520; doi:10.1038/s44321-024-00118-x)
Supplement: Supplementary file 9 — Source data Fig. 6 [file 44321_2024_118_MOESM9_ESM.zip]

Archive with 7 entries (6 files):
- Figure 6/
- Figure 6/Numerical Data Figure 6I.xlsx
- __MACOSX/Figure 6/._Numerical Data Figure 6I.xlsx
- Figure 6/Numerical data Figure 6H.xlsx
- __MACOSX/Figure 6/._Numerical data Figure 6H.xlsx
- Figure 6/Numerical data Figure 6G.xlsx
- __MACOSX/Figure 6/._Numerical data Figure 6G.xlsx
