# Supplementary material for: The evolving genetic landscape of telomere biology disorder dyskeratosis congenita
Source: EMBO Mol Med. 2024 Aug 28;16(10):16. doi: 10.1038/s44321-024-00118-x (PMC11473520; doi:10.1038/s44321-024-00118-x)
Supplement: Supplementary file 9 — Source data Fig. 6 [file 44321_2024_118_MOESM9_ESM.zip › Figure 6/Numerical data Figure 6H.xlsx]

## Sheet: Sheet1
Fig.6H
	Controls	ZCCHC8	DKC1	TERC	TERT
	0.380588	3.26205	0.203539	1.87499	0.254149
	1.17607	5.63089	0.425943	0.38354	0.17695
	1.27293	4.62418	0.194288	0.619417	1.23451
	1.13208	2.33421			0.213481
	0.905237	3.68234
	1.71265	4.3325				Mean values of each sample run in triplicates
	1.44621	4.76654
	0.297023	5.88221
	1.48453
	2.11771
	1.06158
	0.634579
	0.632536
	0.601748
	2.09371
	1.37932
