# Supplementary material for: The evolving genetic landscape of telomere biology disorder dyskeratosis congenita
Source: EMBO Mol Med. 2024 Aug 28;16(10):16. doi: 10.1038/s44321-024-00118-x (PMC11473520; doi:10.1038/s44321-024-00118-x)
Supplement: Supplementary file 9 — Source data Fig. 6 [file 44321_2024_118_MOESM9_ESM.zip › Figure 6/Numerical data Figure 6G.xlsx]

## Sheet: Sheet1
	Fig.6G	Controls	ZCCHC8	DKC1	TERC	TERT
		0.8733	4.13373	1.38712	2.34483	0.5332
		0.32812	3.92233	2.18279	2.7891	0.80278
		0.55675	3.93387	2.11337	2.04653	0.74421
		0.28822	3.09283			1.51533
		0.37142	4.34765
		0.66361	4.43211
		0.783233	2.82231
		0.37123	3.47741					Mean values each sample run in triplicates
		0.112342
		0.18242
		0.177213
		0.10342
		0.42332
		0.388213
		0.34221
		0.10225
