# Supplementary material for: The evolving genetic landscape of telomere biology disorder dyskeratosis congenita
Source: EMBO Mol Med. 2024 Aug 28;16(10):16. doi: 10.1038/s44321-024-00118-x (PMC11473520; doi:10.1038/s44321-024-00118-x)
Supplement: Supplementary file 10 — EV Figure Source Data [file 44321_2024_118_MOESM10_ESM.zip]

Archive with 4 entries (4 files):
- EMM-2024-19803-V4-Ev2_Figure_Source_Data-sd.zip
- __MACOSX/._EMM-2024-19803-V4-Ev2_Figure_Source_Data-sd.zip
- EMM-2024-19803-V4-Ev1_Figure_Source_Data-sd.zip
- __MACOSX/._EMM-2024-19803-V4-Ev1_Figure_Source_Data-sd.zip
